# Supplementary material for: Nm23/nucleoside diphosphate kinase-A as a potent prognostic marker in invasive pancreatic ductal carcinoma identified by proteomic analysis of laser micro-dissected formalin-fixed paraffin-embedded tissue
Source: Clin Proteomics. 2012 Jun 27;9(1):8. doi: 10.1186/1559-0275-9-8 (PMC3582529; doi:10.1186/1559-0275-9-8)
Supplement: Additional file 1: Table S1. — The list of all proteins identified in shotgun proteomic analysis. (XLS 264 kb) [file 1559-0275-9-8-S1.xls]

## Sheet: Table S1 protein list
		Spectral counting				G test
entry name	protein name	Poor prognostic group	Better prognostic group	Rsc	SpI	G score	P value
1433B_HUMAN	14-3-3 protein beta/alpha OS=Homo sapiens GN=YWHAB PE=1 SV=3	64	70	0.0724257	-0.0447761	0.0892185	0.765173
1433E_HUMAN	14-3-3 protein epsilon OS=Homo sapiens GN=YWHAE PE=1 SV=1	56	63	0.112046	-0.0588235	0.188944	0.663797
1433F_HUMAN	14-3-3 protein eta OS=Homo sapiens GN=YWHAH PE=1 SV=4	39	31	-0.375289	0.225	1.23913	0.265639
1433G_HUMAN	14-3-3 protein gamma OS=Homo sapiens GN=YWHAG PE=1 SV=2	49	63	0.30082	-0.125	1.26189	0.261294
1433S_HUMAN	14-3-3 protein sigma OS=Homo sapiens GN=SFN PE=1 SV=1	14	52	1.75238	-0.734848	21.7405	3.12131e-06
1433T_HUMAN	14-3-3 protein theta OS=Homo sapiens GN=YWHAQ PE=1 SV=1	43	59	0.391721	-0.156863	1.94575	0.163046
1433Z_HUMAN	14-3-3 protein zeta/delta OS=Homo sapiens GN=YWHAZ PE=1 SV=1	95	115	0.218984	-0.0952381	1.22864	0.267673
1A01_HUMAN	HLA class I histocompatibility antigen, A-1 alpha chain OS=Homo sapiens GN=HLA-A PE=1 SV=1	5	8	0.511049	-0.269231	0.56772	0.451166
1A69_HUMAN	HLA class I histocompatibility antigen, A-69 alpha chain OS=Homo sapiens GN=HLA-A PE=1 SV=2	10	0	-3.2256	0.25	13.5706	0.000229755
1B15_HUMAN	HLA class I histocompatibility antigen, B-15 alpha chain OS=Homo sapiens GN=HLA-B PE=1 SV=2	15	0	-3.75656	0.5	20.6867	5.40917e-06
1B51_HUMAN	HLA class I histocompatibility antigen, B-51 alpha chain OS=Homo sapiens GN=HLA-B PE=1 SV=1	0	19	3.96475	-0.25	24.9777	5.79977e-07
1B55_HUMAN	HLA class I histocompatibility antigen, B-55 alpha chain OS=Homo sapiens GN=HLA-B PE=1 SV=1	8	16	0.844939	-0.0833333	2.37541	0.123259
1C12_HUMAN	HLA class I histocompatibility antigen, Cw-12 alpha chain OS=Homo sapiens GN=HLA-C PE=1 SV=2	0	13	3.45728	-0.25	16.8878	3.96548e-05
2AAA_HUMAN	Serine/threonine-protein phosphatase 2A 65 kDa regulatory subunit A alpha isoform OS=Homo sapiens GN=PPP2R1A PE=1 SV=4	2	0	-1.43348	0.5	2.27929	0.131112
2AAB_HUMAN	Serine/threonine-protein phosphatase 2A 65 kDa regulatory subunit A beta isoform OS=Homo sapiens GN=PPP2R1B PE=1 SV=3	2	2	-0.0547944	0	0.00128214	0.971436
2B19_HUMAN	HLA class II histocompatibility antigen, DRB1-9 beta chain OS=Homo sapiens GN=HLA-DRB1 PE=2 SV=1	1	0	-0.902873	0.25	0.949624	0.329815
2DRA_HUMAN	HLA class II histocompatibility antigen, DR alpha chain OS=Homo sapiens GN=HLA-DRA PE=1 SV=1	6	3	-0.825581	0.25	1.07702	0.299366
3HIDH_HUMAN	3-hydroxyisobutyrate dehydrogenase, mitochondrial OS=Homo sapiens GN=HIBADH PE=1 SV=2	1	0	-0.902873	0.25	0.949624	0.329815
6PGD_HUMAN	6-phosphogluconate dehydrogenase, decarboxylating OS=Homo sapiens GN=PGD PE=1 SV=3	10	21	0.929998	-0.354839	3.52929	0.0602937
A1AG1_HUMAN	Alpha-1-acid glycoprotein 1 OS=Homo sapiens GN=ORM1 PE=1 SV=1	6	7	0.131691	-0.0576923	0.0421046	0.83742
A1AG2_HUMAN	Alpha-1-acid glycoprotein 2 OS=Homo sapiens GN=ORM2 PE=1 SV=2	2	0	-1.43348	0.25	2.27929	0.131112
A1AT_HUMAN	Alpha-1-antitrypsin OS=Homo sapiens GN=SERPINA1 PE=1 SV=3	34	27	-0.37487	0.114754	1.086	0.29736
AACT_HUMAN	Alpha-1-antichymotrypsin OS=Homo sapiens GN=SERPINA3 PE=1 SV=2	3	0	-1.82059	0.25	3.66333	0.0556222
AAPK1_HUMAN	5~-AMP-activated protein kinase catalytic subunit alpha-1 OS=Homo sapiens GN=PRKAA1 PE=1 SV=4	1	0	-0.902873	0.25	0.949624	0.329815
AATC_HUMAN	Aspartate aminotransferase, cytoplasmic OS=Homo sapiens GN=GOT1 PE=1 SV=3	0	1	0.793294	-0.25	0.898993	0.343052
AATM_HUMAN	Aspartate aminotransferase, mitochondrial OS=Homo sapiens GN=GOT2 PE=1 SV=2	18	16	-0.21328	0.0588235	0.203154	0.652187
ABCD3_HUMAN	ATP-binding cassette sub-family D member 3 OS=Homo sapiens GN=ABCD3 PE=1 SV=1	3	2	-0.441906	0.1	0.219239	0.639621
ABHDA_HUMAN	Abhydrolase domain-containing protein 10, mitochondrial OS=Homo sapiens GN=ABHD10 PE=1 SV=1	2	0	-1.43348	0.25	2.27929	0.131112
ACADS_HUMAN	Short-chain specific acyl-CoA dehydrogenase, mitochondrial OS=Homo sapiens GN=ACADS PE=1 SV=1	5	8	0.511049	-0.326923	0.56772	0.451166
ACADV_HUMAN	Very long-chain specific acyl-CoA dehydrogenase, mitochondrial OS=Homo sapiens GN=ACADVL PE=1 SV=1	15	13	-0.244486	0.0535714	0.225202	0.635104
ACHE_HUMAN	Acetylcholine receptor subunit epsilon OS=Homo sapiens GN=CHRNE PE=1 SV=2	0	2	1.32389	-0.5	2.15777	0.141851
ACOC_HUMAN	Cytoplasmic aconitate hydratase OS=Homo sapiens GN=ACO1 PE=1 SV=3	4	0	-2.12553	0.25	5.06554	0.0244061
ACON_HUMAN	Aconitate hydratase, mitochondrial OS=Homo sapiens GN=ACO2 PE=1 SV=2	23	26	0.113664	0.204082	0.0867634	0.768333
ACSL5_HUMAN	Long-chain-fatty-acid--CoA ligase 5 OS=Homo sapiens GN=ACSL5 PE=1 SV=1	1	0	-0.902873	0.25	0.949624	0.329815
ACTB_HUMAN	Actin, cytoplasmic 1 OS=Homo sapiens GN=ACTB PE=1 SV=1	388	423	0.0711748	-0.0431566	0.485673	0.485864
ACTBL_HUMAN	Beta-actin-like protein 2 OS=Homo sapiens GN=ACTBL2 PE=1 SV=2	0	42	5.0615	-0.25	56.0282	7.14377e-14
ACTBM_HUMAN	Beta-actin-like protein 3 OS=Homo sapiens GN=ACTBL3 PE=1 SV=1	0	20	4.03438	-0.25	26.3266	2.88286e-07
ACTC_HUMAN	Actin, alpha cardiac muscle 1 OS=Homo sapiens GN=ACTC1 PE=1 SV=1	260	274	0.0208646	-0.0262172	0.0283566	0.866273
ACTN1_HUMAN	Alpha-actinin-1 OS=Homo sapiens GN=ACTN1 PE=1 SV=2	104	94	-0.200019	0.0505051	0.959757	0.327248
ACTN4_HUMAN	Alpha-actinin-4 OS=Homo sapiens GN=ACTN4 PE=1 SV=2	161	141	-0.246833	0.0662252	2.2104	0.137083
ADAT1_HUMAN	tRNA-specific adenosine deaminase 1 OS=Homo sapiens GN=ADAT1 PE=2 SV=1	1	0	-0.902873	0.25	0.949624	0.329815
ADDA_HUMAN	Alpha-adducin OS=Homo sapiens GN=ADD1 PE=1 SV=2	1	0	-0.902873	0.25	0.949624	0.329815
ADDG_HUMAN	Gamma-adducin OS=Homo sapiens GN=ADD3 PE=1 SV=1	3	0	-1.82059	0.25	3.66333	0.0556222
ADH1G_HUMAN	Alcohol dehydrogenase 1C OS=Homo sapiens GN=ADH1C PE=1 SV=2	7	6	-0.241309	-0.0961538	0.115276	0.734215
ADT1_HUMAN	ADP/ATP translocase 1 OS=Homo sapiens GN=SLC25A4 PE=1 SV=4	0	3	1.711	-0.25	3.46801	0.0625666
ADT2_HUMAN	ADP/ATP translocase 2 OS=Homo sapiens GN=SLC25A5 PE=1 SV=6	12	17	0.407503	-0.12931	0.675892	0.411005
ADT3_HUMAN	ADP/ATP translocase 3 OS=Homo sapiens GN=SLC25A6 PE=1 SV=4	6	0	-2.59137	0.25	7.89103	0.00496807
AFG32_HUMAN	AFG3-like protein 2 OS=Homo sapiens GN=AFG3L2 PE=1 SV=2	1	0	-0.902873	0.25	0.949624	0.329815
AGR2_HUMAN	Anterior gradient protein 2 homolog OS=Homo sapiens GN=AGR2 PE=1 SV=1	64	58	-0.194675	0.0491803	0.56683	0.451521
AGR3_HUMAN	Anterior gradient protein 3 homolog OS=Homo sapiens GN=AGR3 PE=1 SV=1	3	0	-1.82059	0.25	3.66333	0.0556222
AHNK_HUMAN	Neuroblast differentiation-associated protein AHNAK OS=Homo sapiens GN=AHNAK PE=1 SV=2	13	55	1.92965	-0.713235	26.197	3.08305e-07
AHNK2_HUMAN	Protein AHNAK2 OS=Homo sapiens GN=AHNAK2 PE=1 SV=2	0	1	0.793294	-0.25	0.898993	0.343052
AHSA1_HUMAN	Activator of 90 kDa heat shock protein ATPase homolog 1 OS=Homo sapiens GN=AHSA1 PE=1 SV=1	2	0	-1.43348	0.5	2.27929	0.131112
AIFM1_HUMAN	Apoptosis-inducing factor 1, mitochondrial OS=Homo sapiens GN=AIFM1 PE=1 SV=1	3	0	-1.82059	0.5	3.66333	0.0556222
AIP_HUMAN	AH receptor-interacting protein OS=Homo sapiens GN=AIP PE=1 SV=2	1	0	-0.902873	0.25	0.949624	0.329815
AK1A1_HUMAN	Alcohol dehydrogenase [NADP+] OS=Homo sapiens GN=AKR1A1 PE=1 SV=3	14	14	-0.054834	0.125	0.00992731	0.920633
AK1BA_HUMAN	Aldo-keto reductase family 1 member B10 OS=Homo sapiens GN=AKR1B10 PE=1 SV=1	16	15	-0.141083	0.0241935	0.0802022	0.777024
AK1C1_HUMAN	Aldo-keto reductase family 1 member C1 OS=Homo sapiens GN=AKR1C1 PE=1 SV=1	2	1	-0.585394	0.25	0.324743	0.568771
AK1C3_HUMAN	Aldo-keto reductase family 1 member C3 OS=Homo sapiens GN=AKR1C3 PE=1 SV=3	0	13	3.45728	-0.5	16.8878	3.96548e-05
AKAP9_HUMAN	A-kinase anchor protein 9 OS=Homo sapiens GN=AKAP9 PE=1 SV=3	0	1	0.793294	-0.25	0.898993	0.343052
AL1A1_HUMAN	Retinal dehydrogenase 1 OS=Homo sapiens GN=ALDH1A1 PE=1 SV=2	25	15	-0.747601	0.34375	2.88829	0.0892253
AL1B1_HUMAN	Aldehyde dehydrogenase X, mitochondrial OS=Homo sapiens GN=ALDH1B1 PE=1 SV=2	2	0	-1.43348	0.25	2.27929	0.131112
AL3A1_HUMAN	Aldehyde dehydrogenase, dimeric NADP-preferring OS=Homo sapiens GN=ALDH3A1 PE=1 SV=2	2	0	-1.43348	0.25	2.27929	0.131112
AL9A1_HUMAN	4-trimethylaminobutyraldehyde dehydrogenase OS=Homo sapiens GN=ALDH9A1 PE=1 SV=3	1	1	-0.0547911	0	0.000576902	0.980838
ALBU_HUMAN	Serum albumin OS=Homo sapiens GN=ALB PE=1 SV=2	489	351	-0.545424	0.164286	29.0332	7.115e-08
ALDH2_HUMAN	Aldehyde dehydrogenase, mitochondrial OS=Homo sapiens GN=ALDH2 PE=1 SV=2	16	54	1.62778	-0.6	20.2622	6.75217e-06
ALDOA_HUMAN	Fructose-bisphosphate aldolase A OS=Homo sapiens GN=ALDOA PE=1 SV=2	88	86	-0.0879479	0.0114943	0.162072	0.687256
AMPL_HUMAN	Cytosol aminopeptidase OS=Homo sapiens GN=LAP3 PE=1 SV=3	9	5	-0.768854	0.464286	1.27103	0.259573
AMYP_HUMAN	Pancreatic alpha-amylase OS=Homo sapiens GN=AMY2A PE=1 SV=2	5	0	-2.37716	0.25	6.47604	0.0109339
AN32A_HUMAN	Acidic leucine-rich nuclear phosphoprotein 32 family member A OS=Homo sapiens GN=ANP32A PE=1 SV=1	9	9	-0.0548175	0	0.00631831	0.936645
AN32B_HUMAN	Acidic leucine-rich nuclear phosphoprotein 32 family member B OS=Homo sapiens GN=ANP32B PE=1 SV=1	8	4	-0.872291	0.25	1.45531	0.227679
AN32E_HUMAN	Acidic leucine-rich nuclear phosphoprotein 32 family member E OS=Homo sapiens GN=ANP32E PE=1 SV=1	4	1	-1.27745	0.35	1.85762	0.172899
ANT3_HUMAN	Antithrombin-III OS=Homo sapiens GN=SERPINC1 PE=1 SV=1	1	0	-0.902873	0.25	0.949624	0.329815
ANX10_HUMAN	Annexin A10 OS=Homo sapiens GN=ANXA10 PE=1 SV=3	49	37	-0.449639	0.247093	2.1597	0.141673
ANX11_HUMAN	Annexin A11 OS=Homo sapiens GN=ANXA11 PE=1 SV=1	10	19	0.793944	-0.396552	2.46799	0.116187
ANXA1_HUMAN	Annexin A1 OS=Homo sapiens GN=ANXA1 PE=1 SV=2	41	67	0.639177	-0.240741	5.36513	0.0205433
ANXA2_HUMAN	Annexin A2 OS=Homo sapiens GN=ANXA2 PE=1 SV=2	199	231	0.161186	-0.0744186	1.33909	0.247195
ANXA3_HUMAN	Annexin A3 OS=Homo sapiens GN=ANXA3 PE=1 SV=3	38	56	0.491207	-0.191489	2.81144	0.0935945
ANXA4_HUMAN	Annexin A4 OS=Homo sapiens GN=ANXA4 PE=1 SV=4	152	149	-0.0840737	0.00996678	0.254256	0.614094
ANXA5_HUMAN	Annexin A5 OS=Homo sapiens GN=ANXA5 PE=1 SV=2	112	133	0.192054	-0.0857143	1.09886	0.294517
ANXA6_HUMAN	Annexin A6 OS=Homo sapiens GN=ANXA6 PE=1 SV=3	0	21	4.10081	-0.5	27.6757	1.43452e-07
ANXA7_HUMAN	Annexin A7 OS=Homo sapiens GN=ANXA7 PE=1 SV=3	3	4	0.250142	-0.178571	0.100717	0.750971
AOFA_HUMAN	Amine oxidase [flavin-containing] A OS=Homo sapiens GN=MAOA PE=1 SV=1	10	5	-0.903244	0.5	1.83397	0.175659
AOFB_HUMAN	Amine oxidase [flavin-containing] B OS=Homo sapiens GN=MAOB PE=1 SV=3	0	4	2.01594	-0.25	4.79545	0.028535
AP1B1_HUMAN	AP-1 complex subunit beta-1 OS=Homo sapiens GN=AP1B1 PE=1 SV=1	0	2	1.32389	-0.25	2.15777	0.141851
AP1G1_HUMAN	AP-1 complex subunit gamma-1 OS=Homo sapiens GN=AP1G1 PE=1 SV=5	4	0	-2.12553	0.5	5.06554	0.0244061
APEX1_HUMAN	DNA-(apurinic or apyrimidinic site) lyase OS=Homo sapiens GN=APEX1 PE=1 SV=2	2	2	-0.0547944	0.125	0.00128214	0.971436
APM2_HUMAN	Adipose most abundant gene transcript 2 protein OS=Homo sapiens GN=APM2 PE=1 SV=1	2	0	-1.43348	0.25	2.27929	0.131112
APMAP_HUMAN	Adipocyte plasma membrane-associated protein OS=Homo sapiens GN=APMAP PE=1 SV=2	2	0	-1.43348	0.5	2.27929	0.131112
APOA1_HUMAN	Apolipoprotein A-I OS=Homo sapiens GN=APOA1 PE=1 SV=1	8	16	0.844939	-0.0833333	2.37541	0.123259
APOL2_HUMAN	Apolipoprotein L2 OS=Homo sapiens GN=APOL2 PE=1 SV=1	1	0	-0.902873	0.25	0.949624	0.329815
APT_HUMAN	Adenine phosphoribosyltransferase OS=Homo sapiens GN=APRT PE=1 SV=2	4	5	0.196823	-0.0833333	0.072593	0.787598
ARF1_HUMAN	ADP-ribosylation factor 1 OS=Homo sapiens GN=ARF1 PE=1 SV=2	40	50	0.259092	-0.111111	0.763901	0.382111
ARF4_HUMAN	ADP-ribosylation factor 4 OS=Homo sapiens GN=ARF4 PE=1 SV=3	25	5	-2.12697	0.791667	15.0867	0.000102682
ARF6_HUMAN	ADP-ribosylation factor 6 OS=Homo sapiens GN=ARF6 PE=1 SV=2	0	1	0.793294	-0.25	0.898993	0.343052
ARFP1_HUMAN	Arfaptin-1 OS=Homo sapiens GN=ARFIP1 PE=1 SV=2	1	0	-0.902873	0.25	0.949624	0.329815
ARK72_HUMAN	Aflatoxin B1 aldehyde reductase member 2 OS=Homo sapiens GN=AKR7A2 PE=1 SV=3	3	2	-0.441906	0.2	0.219239	0.639621
ARK73_HUMAN	Aflatoxin B1 aldehyde reductase member 3 OS=Homo sapiens GN=AKR7A3 PE=1 SV=2	10	16	0.562362	-0.173077	1.15732	0.282022
ARL1_HUMAN	ADP-ribosylation factor-like protein 1 OS=Homo sapiens GN=ARL1 PE=1 SV=1	1	0	-0.902873	0.25	0.949624	0.329815
ARL8A_HUMAN	ADP-ribosylation factor-like protein 8A OS=Homo sapiens GN=ARL8A PE=1 SV=1	2	1	-0.585394	0.0833333	0.324743	0.568771
ARLY_HUMAN	Argininosuccinate lyase OS=Homo sapiens GN=ASL PE=1 SV=4	3	0	-1.82059	0.25	3.66333	0.0556222
ARMC6_HUMAN	Armadillo repeat-containing protein 6 OS=Homo sapiens GN=ARMC6 PE=1 SV=2	1	0	-0.902873	0.25	0.949624	0.329815
ARP2_HUMAN	Actin-related protein 2 OS=Homo sapiens GN=ACTR2 PE=1 SV=1	19	16	-0.286432	0.0857143	0.379003	0.538137
ARP3_HUMAN	Actin-related protein 3 OS=Homo sapiens GN=ACTR3 PE=1 SV=3	13	20	0.522267	-0.409091	1.22489	0.268403
ARPC2_HUMAN	Actin-related protein 2/3 complex subunit 2 OS=Homo sapiens GN=ARPC2 PE=1 SV=1	1	3	0.862917	-0.125	0.864036	0.352612
ARPC3_HUMAN	Actin-related protein 2/3 complex subunit 3 OS=Homo sapiens GN=ARPC3 PE=1 SV=3	0	1	0.793294	-0.25	0.898993	0.343052
ARPC4_HUMAN	Actin-related protein 2/3 complex subunit 4 OS=Homo sapiens GN=ARPC4 PE=1 SV=3	10	13	0.286472	-0.23913	0.280867	0.596133
ARPC5_HUMAN	Actin-related protein 2/3 complex subunit 5 OS=Homo sapiens GN=ARPC5 PE=1 SV=3	11	10	-0.177766	0.047619	0.0910774	0.762812
ASC_HUMAN	Apoptosis-associated speck-like protein containing a CARD OS=Homo sapiens GN=PYCARD PE=1 SV=2	5	4	-0.306428	0.0555556	0.144571	0.703779
ASPH_HUMAN	Aspartyl/asparaginyl beta-hydroxylase OS=Homo sapiens GN=ASPH PE=1 SV=3	4	0	-2.12553	0.25	5.06554	0.0244061
ASSY_HUMAN	Argininosuccinate synthase OS=Homo sapiens GN=ASS1 PE=1 SV=2	6	0	-2.59137	0.75	7.89103	0.00496807
AT1A1_HUMAN	Sodium/potassium-transporting ATPase subunit alpha-1 OS=Homo sapiens GN=ATP1A1 PE=1 SV=1	24	45	0.820096	-0.304348	5.69158	0.0170465
AT1B1_HUMAN	Sodium/potassium-transporting ATPase subunit beta-1 OS=Homo sapiens GN=ATP1B1 PE=1 SV=1	0	2	1.32389	-0.25	2.15777	0.141851
AT2A2_HUMAN	Sarcoplasmic/endoplasmic reticulum calcium ATPase 2 OS=Homo sapiens GN=ATP2A2 PE=1 SV=1	13	20	0.522267	-0.310606	1.22489	0.268403
AT5F1_HUMAN	ATP synthase subunit b, mitochondrial OS=Homo sapiens GN=ATP5F1 PE=1 SV=2	0	2	1.32389	-0.5	2.15777	0.141851
ATD3A_HUMAN	ATPase family AAA domain-containing protein 3A OS=Homo sapiens GN=ATAD3A PE=1 SV=2	5	6	0.159406	-0.0454545	0.0545599	0.815311
ATP5H_HUMAN	ATP synthase subunit d, mitochondrial OS=Homo sapiens GN=ATP5H PE=1 SV=3	0	1	0.793294	-0.25	0.898993	0.343052
ATPA_HUMAN	ATP synthase subunit alpha, mitochondrial OS=Homo sapiens GN=ATP5A1 PE=1 SV=1	72	85	0.181782	-0.0828025	0.641544	0.423152
ATPB_HUMAN	ATP synthase subunit beta, mitochondrial OS=Homo sapiens GN=ATP5B PE=1 SV=3	151	143	-0.133849	0.0272109	0.632082	0.426593
ATPD_HUMAN	ATP synthase subunit delta, mitochondrial OS=Homo sapiens GN=ATP5D PE=1 SV=2	6	7	0.131691	-0.0576923	0.0421046	0.83742
ATPG_HUMAN	ATP synthase subunit gamma, mitochondrial OS=Homo sapiens GN=ATP5C1 PE=1 SV=1	4	2	-0.746849	0.25	0.69953	0.402942
ATPK_HUMAN	ATP synthase subunit f, mitochondrial OS=Homo sapiens GN=ATP5J2 PE=1 SV=3	7	5	-0.455519	0.229167	0.398707	0.527758
ATPO_HUMAN	ATP synthase subunit O, mitochondrial OS=Homo sapiens GN=ATP5O PE=1 SV=1	8	8	-0.0548142	0.125	0.00559702	0.940363
B2MG_HUMAN	Beta-2-microglobulin OS=Homo sapiens GN=B2M PE=1 SV=1	0	1	0.793294	-0.25	0.898993	0.343052
BAF_HUMAN	Barrier-to-autointegration factor OS=Homo sapiens GN=BANF1 PE=1 SV=1	0	8	2.83342	-0.75	10.1562	0.00143817
BAP31_HUMAN	B-cell receptor-associated protein 31 OS=Homo sapiens GN=BCAP31 PE=1 SV=3	1	4	1.16786	-0.55	1.65044	0.198899
BGLR_HUMAN	Beta-glucuronidase OS=Homo sapiens GN=GUSB PE=1 SV=2	2	0	-1.43348	0.25	2.27929	0.131112
BID_HUMAN	BH3-interacting domain death agonist OS=Homo sapiens GN=BID PE=1 SV=1	2	0	-1.43348	0.5	2.27929	0.131112
BLVRB_HUMAN	Flavin reductase OS=Homo sapiens GN=BLVRB PE=1 SV=3	3	2	-0.441906	0.2	0.219239	0.639621
BRCA1_HUMAN	Breast cancer type 1 susceptibility protein OS=Homo sapiens GN=BRCA1 PE=1 SV=2	1	0	-0.902873	0.25	0.949624	0.329815
BRD4_HUMAN	Bromodomain-containing protein 4 OS=Homo sapiens GN=BRD4 PE=1 SV=2	0	1	0.793294	-0.25	0.898993	0.343052
BROX_HUMAN	BRO1 domain-containing protein BROX OS=Homo sapiens GN=BROX PE=1 SV=1	1	0	-0.902873	0.25	0.949624	0.329815
C109A_HUMAN	Coiled-coil domain-containing protein 109A OS=Homo sapiens GN=CCDC109A PE=1 SV=1	6	2	-1.21269	0.4375	2.116	0.145767
C1QBP_HUMAN	Complement component 1 Q subcomponent-binding protein, mitochondrial OS=Homo sapiens GN=C1QBP PE=1 SV=1	6	3	-0.825581	0.0833333	1.07702	0.299366
C1TC_HUMAN	C-1-tetrahydrofolate synthase, cytoplasmic OS=Homo sapiens GN=MTHFD1 PE=1 SV=3	3	0	-1.82059	0.5	3.66333	0.0556222
CA057_HUMAN	Nucleoside-triphosphatase C1orf57 OS=Homo sapiens GN=C1orf57 PE=1 SV=1	1	0	-0.902873	0.25	0.949624	0.329815
CADH1_HUMAN	Cadherin-1 OS=Homo sapiens GN=CDH1 PE=1 SV=3	4	6	0.411033	-0.25	0.314714	0.574802
CAH2_HUMAN	Carbonic anhydrase 2 OS=Homo sapiens GN=CA2 PE=1 SV=2	5	12	1.02986	-0.382353	2.634	0.104598
CAH9_HUMAN	Carbonic anhydrase 9 OS=Homo sapiens GN=CA9 PE=1 SV=2	2	0	-1.43348	0.25	2.27929	0.131112
CALD1_HUMAN	Caldesmon OS=Homo sapiens GN=CALD1 PE=1 SV=2	8	1	-2.09494	0.194444	6.12772	0.0133078
CALL6_HUMAN	Calmodulin-like protein 6 OS=Homo sapiens GN=CALML6 PE=2 SV=2	0	1	0.793294	-0.25	0.898993	0.343052
CALM_HUMAN	Calmodulin OS=Homo sapiens GN=CALM1 PE=1 SV=2	21	49	1.12285	-0.4	10.4284	0.00124094
CALR_HUMAN	Calreticulin OS=Homo sapiens GN=CALR PE=1 SV=1	10	16	0.562362	-0.269231	1.15732	0.282022
CALX_HUMAN	Calnexin OS=Homo sapiens GN=CANX PE=1 SV=2	34	29	-0.276015	0.194444	0.606198	0.436223
CAN1_HUMAN	Calpain-1 catalytic subunit OS=Homo sapiens GN=CAPN1 PE=1 SV=1	11	32	1.38754	-0.552326	9.82418	0.00172233
CAN2_HUMAN	Calpain-2 catalytic subunit OS=Homo sapiens GN=CAPN2 PE=1 SV=5	22	31	0.417976	-0.169811	1.2036	0.272604
CAND1_HUMAN	Cullin-associated NEDD8-dissociated protein 1 OS=Homo sapiens GN=CAND1 PE=1 SV=2	10	6	-0.689034	0.34375	1.13349	0.287032
CAP1_HUMAN	Adenylyl cyclase-associated protein 1 OS=Homo sapiens GN=CAP1 PE=1 SV=4	12	18	0.48455	-0.2	0.975694	0.323264
CAP7_HUMAN	Azurocidin OS=Homo sapiens GN=AZU1 PE=1 SV=3	1	0	-0.902873	0.25	0.949624	0.329815
CAPG_HUMAN	Macrophage-capping protein OS=Homo sapiens GN=CAPG PE=1 SV=1	14	22	0.55427	-0.222222	1.48286	0.223327
CAPZB_HUMAN	F-actin-capping protein subunit beta OS=Homo sapiens GN=CAPZB PE=1 SV=4	4	6	0.411033	-0.25	0.314714	0.574802
CATA_HUMAN	Catalase OS=Homo sapiens GN=CAT PE=1 SV=3	3	7	0.902474	-0.375	1.42643	0.232348
CATD_HUMAN	Cathepsin D OS=Homo sapiens GN=CTSD PE=1 SV=1	32	35	0.0699892	-0.0447761	0.0443542	0.833196
CATG_HUMAN	Cathepsin G OS=Homo sapiens GN=CTSG PE=1 SV=2	3	0	-1.82059	0.25	3.66333	0.0556222
CATS_HUMAN	Cathepsin S OS=Homo sapiens GN=CTSS PE=1 SV=3	1	0	-0.902873	0.25	0.949624	0.329815
CATZ_HUMAN	Cathepsin Z OS=Homo sapiens GN=CTSZ PE=1 SV=1	6	2	-1.21269	0.3125	2.116	0.145767
CAYP1_HUMAN	Calcyphosin OS=Homo sapiens GN=CAPS PE=1 SV=1	1	6	1.63369	-0.392857	3.52394	0.0604884
CAZA1_HUMAN	F-actin-capping protein subunit alpha-1 OS=Homo sapiens GN=CAPZA1 PE=1 SV=3	5	0	-2.37716	0.5	6.47604	0.0109339
CAZA2_HUMAN	F-actin-capping protein subunit alpha-2 OS=Homo sapiens GN=CAPZA2 PE=1 SV=3	0	3	1.711	-0.25	3.46801	0.0625666
CBPA1_HUMAN	Carboxypeptidase A1 OS=Homo sapiens GN=CPA1 PE=1 SV=2	2	0	-1.43348	0.25	2.27929	0.131112
CBR1_HUMAN	Carbonyl reductase [NADPH] 1 OS=Homo sapiens GN=CBR1 PE=1 SV=3	13	13	-0.0548307	0	0.00920523	0.923565
CBX1_HUMAN	Chromobox protein homolog 1 OS=Homo sapiens GN=CBX1 PE=1 SV=1	3	1	-0.972506	0.5	0.999081	0.317533
CC114_HUMAN	Coiled-coil domain-containing protein 114 OS=Homo sapiens GN=CCDC114 PE=2 SV=3	1	0	-0.902873	0.25	0.949624	0.329815
CC154_HUMAN	Coiled-coil domain-containing protein 154 OS=Homo sapiens GN=CCDC154 PE=2 SV=4	1	0	-0.902873	0.25	0.949624	0.329815
CCD47_HUMAN	Coiled-coil domain-containing protein 47 OS=Homo sapiens GN=CCDC47 PE=1 SV=1	4	1	-1.27745	0.55	1.85762	0.172899
CD44_HUMAN	CD44 antigen OS=Homo sapiens GN=CD44 PE=1 SV=2	0	2	1.32389	-0.5	2.15777	0.141851
CDC37_HUMAN	Hsp90 co-chaperone Cdc37 OS=Homo sapiens GN=CDC37 PE=1 SV=1	1	0	-0.902873	0.25	0.949624	0.329815
CDC42_HUMAN	Cell division control protein 42 homolog OS=Homo sapiens GN=CDC42 PE=1 SV=1	0	1	0.793294	-0.25	0.898993	0.343052
CDV3_HUMAN	Protein CDV3 homolog OS=Homo sapiens GN=CDV3 PE=1 SV=1	2	2	-0.0547944	0.125	0.00128214	0.971436
CE032_HUMAN	UPF0467 protein C5orf32 OS=Homo sapiens GN=C5orf32 PE=2 SV=1	1	1	-0.0547911	0	0.000576902	0.980838
CEAM5_HUMAN	Carcinoembryonic antigen-related cell adhesion molecule 5 OS=Homo sapiens GN=CEACAM5 PE=1 SV=2	4	7	0.597531	-0.386364	0.687632	0.406971
CEAM6_HUMAN	Carcinoembryonic antigen-related cell adhesion molecule 6 OS=Homo sapiens GN=CEACAM6 PE=1 SV=2	14	19	0.354705	-0.257576	0.574375	0.448525
CENPF_HUMAN	Centromere protein F OS=Homo sapiens GN=CENPF PE=1 SV=2	3	0	-1.82059	0.25	3.66333	0.0556222
CENPJ_HUMAN	Centromere protein J OS=Homo sapiens GN=CENPJ PE=1 SV=2	3	5	0.501766	-0.125	0.406928	0.523533
CEPT1_HUMAN	Choline/ethanolaminephosphotransferase 1 OS=Homo sapiens GN=CEPT1 PE=1 SV=1	1	0	-0.902873	0.25	0.949624	0.329815
CF097_HUMAN	Coiled-coil domain-containing protein C6orf97 OS=Homo sapiens GN=C6orf97 PE=2 SV=3	3	6	0.715976	-0.333333	0.861083	0.353436
CH10_HUMAN	10 kDa heat shock protein, mitochondrial OS=Homo sapiens GN=HSPE1 PE=1 SV=2	20	19	-0.12448	0.025641	0.0767915	0.781693
CH60_HUMAN	60 kDa heat shock protein, mitochondrial OS=Homo sapiens GN=HSPD1 PE=1 SV=2	148	100	-0.619209	0.193548	11.323	0.000765513
CHCH3_HUMAN	Coiled-coil-helix-coiled-coil-helix domain-containing protein 3, mitochondrial OS=Homo sapiens GN=CHCHD3 PE=1 SV=1	1	6	1.63369	-0.607143	3.52394	0.0604884
CHP1_HUMAN	Calcium-binding protein p22 OS=Homo sapiens GN=CHP PE=1 SV=3	1	2	0.475809	-0.0833333	0.259634	0.610371
CHSS2_HUMAN	Chondroitin sulfate synthase 2 OS=Homo sapiens GN=CHPF PE=1 SV=1	0	1	0.793294	-0.25	0.898993	0.343052
CI117_HUMAN	Uncharacterized protein C9orf117 OS=Homo sapiens GN=C9orf117 PE=2 SV=1	0	3	1.711	-0.5	3.46801	0.0625666
CI142_HUMAN	Uncharacterized protein C9orf142 OS=Homo sapiens GN=C9orf142 PE=1 SV=2	1	1	-0.0547911	0	0.000576902	0.980838
CIRBP_HUMAN	Cold-inducible RNA-binding protein OS=Homo sapiens GN=CIRBP PE=1 SV=1	1	2	0.475809	-0.0833333	0.259634	0.610371
CISY_HUMAN	Citrate synthase, mitochondrial OS=Homo sapiens GN=CS PE=1 SV=2	9	4	-1.02048	0.538462	2.08858	0.148404
CK059_HUMAN	RhoA activator C11orf59 OS=Homo sapiens GN=C11orf59 PE=1 SV=2	2	0	-1.43348	0.25	2.27929	0.131112
CK084_HUMAN	Uncharacterized protein C11orf84 OS=Homo sapiens GN=C11orf84 PE=1 SV=3	0	1	0.793294	-0.25	0.898993	0.343052
CKAP4_HUMAN	Cytoskeleton-associated protein 4 OS=Homo sapiens GN=CKAP4 PE=1 SV=2	20	20	-0.0548538	-0.125	0.0142621	0.904939
CKAP5_HUMAN	Cytoskeleton-associated protein 5 OS=Homo sapiens GN=CKAP5 PE=1 SV=3	1	0	-0.902873	0.25	0.949624	0.329815
CLD18_HUMAN	Claudin-18 OS=Homo sapiens GN=CLDN18 PE=1 SV=1	3	3	-0.0547977	-0.125	0.00199733	0.964353
CLH1_HUMAN	Clathrin heavy chain 1 OS=Homo sapiens GN=CLTC PE=1 SV=5	98	80	-0.345354	0.213483	2.57773	0.108377
CLH2_HUMAN	Clathrin heavy chain 2 OS=Homo sapiens GN=CLTCL1 PE=1 SV=2	0	3	1.711	-0.25	3.46801	0.0625666
CLIC1_HUMAN	Chloride intracellular channel protein 1 OS=Homo sapiens GN=CLIC1 PE=1 SV=4	26	29	0.0960612	-0.0545455	0.0690996	0.792652
CLP1_HUMAN	Polyribonucleotide 5~-hydroxyl-kinase Clp1 OS=Homo sapiens GN=CLP1 PE=1 SV=1	2	0	-1.43348	0.25	2.27929	0.131112
CLUS_HUMAN	Clusterin OS=Homo sapiens GN=CLU PE=1 SV=1	2	2	-0.0547944	0	0.00128214	0.971436
CMC2_HUMAN	Calcium-binding mitochondrial carrier protein Aralar2 OS=Homo sapiens GN=SLC25A13 PE=1 SV=2	2	0	-1.43348	0.25	2.27929	0.131112
CN166_HUMAN	UPF0568 protein C14orf166 OS=Homo sapiens GN=C14orf166 PE=1 SV=1	5	0	-2.37716	0.75	6.47604	0.0109339
CNDP2_HUMAN	Cytosolic non-specific dipeptidase OS=Homo sapiens GN=CNDP2 PE=1 SV=2	0	6	2.48178	-0.5	7.47028	0.00627259
CNN2_HUMAN	Calponin-2 OS=Homo sapiens GN=CNN2 PE=1 SV=4	1	4	1.16786	-0.55	1.65044	0.198899
CO1A1_HUMAN	Collagen alpha-1(I) chain OS=Homo sapiens GN=COL1A1 PE=1 SV=4	46	50	0.0626395	-0.0416667	0.049301	0.824284
CO1A2_HUMAN	Collagen alpha-2(I) chain OS=Homo sapiens GN=COL1A2 PE=1 SV=6	32	30	-0.144562	0.0322581	0.161839	0.687469
CO3_HUMAN	Complement C3 OS=Homo sapiens GN=C3 PE=1 SV=2	18	12	-0.594225	0.3	1.42437	0.232685
CO3A1_HUMAN	Collagen alpha-1(III) chain OS=Homo sapiens GN=COL3A1 PE=1 SV=4	3	2	-0.441906	0.1	0.219239	0.639621
CO4A2_HUMAN	Collagen alpha-2(IV) chain OS=Homo sapiens GN=COL4A2 PE=1 SV=4	0	1	0.793294	-0.25	0.898993	0.343052
CO6A1_HUMAN	Collagen alpha-1(VI) chain OS=Homo sapiens GN=COL6A1 PE=1 SV=3	1	0	-0.902873	0.25	0.949624	0.329815
CO6A2_HUMAN	Collagen alpha-2(VI) chain OS=Homo sapiens GN=COL6A2 PE=1 SV=4	3	0	-1.82059	0.25	3.66333	0.0556222
CO6A3_HUMAN	Collagen alpha-3(VI) chain OS=Homo sapiens GN=COL6A3 PE=1 SV=4	31	6	-2.21027	0.756757	19.2162	1.16718e-05
COASY_HUMAN	Bifunctional coenzyme A synthase OS=Homo sapiens GN=COASY PE=1 SV=4	1	0	-0.902873	0.25	0.949624	0.329815
COCA1_HUMAN	Collagen alpha-1(XII) chain OS=Homo sapiens GN=COL12A1 PE=1 SV=2	3	0	-1.82059	0.25	3.66333	0.0556222
COF1_HUMAN	Cofilin-1 OS=Homo sapiens GN=CFL1 PE=1 SV=3	22	36	0.626344	-0.241379	2.88228	0.089559
COMT_HUMAN	Catechol O-methyltransferase OS=Homo sapiens GN=COMT PE=1 SV=2	3	11	1.47313	-0.678571	4.40549	0.0358234
COPA_HUMAN	Coatomer subunit alpha OS=Homo sapiens GN=COPA PE=1 SV=2	11	4	-1.27781	0.6	3.55138	0.0594959
COPB_HUMAN	Coatomer subunit beta OS=Homo sapiens GN=COPB1 PE=1 SV=3	13	10	-0.396123	0.130435	0.504044	0.477728
COPB2_HUMAN	Coatomer subunit beta~ OS=Homo sapiens GN=COPB2 PE=1 SV=2	18	9	-0.964849	0.5	3.35038	0.0671895
COPD_HUMAN	Coatomer subunit delta OS=Homo sapiens GN=ARCN1 PE=1 SV=1	8	3	-1.17723	0.295455	2.44191	0.118132
COPE_HUMAN	Coatomer subunit epsilon OS=Homo sapiens GN=COPE PE=1 SV=3	11	3	-1.58275	0.482143	4.99244	0.0254584
COPG_HUMAN	Coatomer subunit gamma OS=Homo sapiens GN=COPG PE=1 SV=1	26	11	-1.20963	0.554054	6.75876	0.00932887
COR1A_HUMAN	Coronin-1A OS=Homo sapiens GN=CORO1A PE=1 SV=4	3	0	-1.82059	0.25	3.66333	0.0556222
COR1B_HUMAN	Coronin-1B OS=Homo sapiens GN=CORO1B PE=1 SV=1	5	3	-0.611368	0.125	0.549937	0.458343
COTL1_HUMAN	Coactosin-like protein OS=Homo sapiens GN=COTL1 PE=1 SV=3	8	6	-0.406457	0.214286	0.355164	0.551204
COX2_HUMAN	Cytochrome c oxidase subunit 2 OS=Homo sapiens GN=MT-CO2 PE=1 SV=1	19	9	-1.038	0.267857	3.97375	0.0462149
COX41_HUMAN	Cytochrome c oxidase subunit 4 isoform 1, mitochondrial OS=Homo sapiens GN=COX4I1 PE=1 SV=1	4	3	-0.359741	0.0714286	0.171624	0.678673
COX5A_HUMAN	Cytochrome c oxidase subunit 5A, mitochondrial OS=Homo sapiens GN=COX5A PE=1 SV=2	3	0	-1.82059	0.5	3.66333	0.0556222
CP2S1_HUMAN	Cytochrome P450 2S1 OS=Homo sapiens GN=CYP2S1 PE=2 SV=2	4	5	0.196823	-0.0277778	0.072593	0.787598
CPNS1_HUMAN	Calpain small subunit 1 OS=Homo sapiens GN=CAPNS1 PE=1 SV=1	25	49	0.883985	-0.324324	7.00954	0.00810767
CPSM_HUMAN	Carbamoyl-phosphate synthase [ammonia], mitochondrial OS=Homo sapiens GN=CPS1 PE=1 SV=2	58	8	-2.73854	0.189394	44.4088	2.66482e-11
CPT1A_HUMAN	Carnitine O-palmitoyltransferase 1, liver isoform OS=Homo sapiens GN=CPT1A PE=1 SV=2	2	0	-1.43348	0.25	2.27929	0.131112
CPVL_HUMAN	Probable serine carboxypeptidase CPVL OS=Homo sapiens GN=CPVL PE=1 SV=2	1	0	-0.902873	0.25	0.949624	0.329815
CRIP2_HUMAN	Cysteine-rich protein 2 OS=Homo sapiens GN=CRIP2 PE=1 SV=1	1	2	0.475809	-0.0833333	0.259634	0.610371
CROCC_HUMAN	Rootletin OS=Homo sapiens GN=CROCC PE=1 SV=1	6	3	-0.825581	0.25	1.07702	0.299366
CRYL1_HUMAN	Lambda-crystallin homolog OS=Homo sapiens GN=CRYL1 PE=1 SV=3	1	0	-0.902873	0.25	0.949624	0.329815
CS021_HUMAN	Uncharacterized protein C19orf21 OS=Homo sapiens GN=C19orf21 PE=1 SV=1	0	1	0.793294	-0.25	0.898993	0.343052
CSPG2_HUMAN	Versican core protein OS=Homo sapiens GN=VCAN PE=1 SV=3	5	3	-0.611368	0.21875	0.549937	0.458343
CSRP1_HUMAN	Cysteine and glycine-rich protein 1 OS=Homo sapiens GN=CSRP1 PE=1 SV=3	4	10	1.04525	-0.5	2.35074	0.125223
CTNA1_HUMAN	Catenin alpha-1 OS=Homo sapiens GN=CTNNA1 PE=1 SV=1	8	39	2.06929	-0.702128	20.9152	4.80082e-06
CTNB1_HUMAN	Catenin beta-1 OS=Homo sapiens GN=CTNNB1 PE=1 SV=1	42	47	0.103329	-0.0561798	0.122884	0.725928
CTND1_HUMAN	Catenin delta-1 OS=Homo sapiens GN=CTNND1 PE=1 SV=1	0	6	2.48178	-0.75	7.47028	0.00627259
CUTA_HUMAN	Protein CutA OS=Homo sapiens GN=CUTA PE=1 SV=2	0	3	1.711	-0.25	3.46801	0.0625666
CV028_HUMAN	UPF0027 protein C22orf28 OS=Homo sapiens GN=C22orf28 PE=1 SV=1	1	0	-0.902873	0.25	0.949624	0.329815
CX6B1_HUMAN	Cytochrome c oxidase subunit 6B1 OS=Homo sapiens GN=COX6B1 PE=1 SV=2	1	3	0.862917	-0.125	0.864036	0.352612
CX7A2_HUMAN	Cytochrome c oxidase polypeptide 7A2, mitochondrial OS=Homo sapiens GN=COX7A2 PE=1 SV=1	7	8	0.110334	-0.183333	0.0330588	0.855723
CY1_HUMAN	Cytochrome c1, heme protein, mitochondrial OS=Homo sapiens GN=CYC1 PE=1 SV=2	7	3	-1.01208	0.55	1.71587	0.190225
CYB5B_HUMAN	Cytochrome b5 type B OS=Homo sapiens GN=CYB5B PE=1 SV=2	4	5	0.196823	-0.333333	0.072593	0.787598
CYC_HUMAN	Cytochrome c OS=Homo sapiens GN=CYCS PE=1 SV=2	10	12	0.181417	-0.318182	0.111583	0.738349
CYTB_HUMAN	Cystatin-B OS=Homo sapiens GN=CSTB PE=1 SV=2	10	12	0.181417	-0.204545	0.111583	0.738349
D3D2_HUMAN	3,2-trans-enoyl-CoA isomerase, mitochondrial OS=Homo sapiens GN=DCI PE=1 SV=1	2	1	-0.585394	0.25	0.324743	0.568771
DAD1_HUMAN	Dolichyl-diphosphooligosaccharide--protein glycosyltransferase subunit DAD1 OS=Homo sapiens GN=DAD1 PE=1 SV=3	1	1	-0.0547911	0	0.000576902	0.980838
DAZP1_HUMAN	DAZ-associated protein 1 OS=Homo sapiens GN=DAZAP1 PE=1 SV=1	5	1	-1.52908	0.375	2.8297	0.0925358
DBLOH_HUMAN	Diablo homolog, mitochondrial OS=Homo sapiens GN=DIABLO PE=1 SV=1	0	2	1.32389	-0.5	2.15777	0.141851
DBNL_HUMAN	Drebrin-like protein OS=Homo sapiens GN=DBNL PE=1 SV=1	2	5	0.888878	-0.571429	1.13594	0.286511
DBPA_HUMAN	DNA-binding protein A OS=Homo sapiens GN=CSDA PE=1 SV=4	10	2	-1.84692	0.791667	5.88686	0.0152543
DCD_HUMAN	Dermcidin OS=Homo sapiens GN=DCD PE=1 SV=2	2	0	-1.43348	0.5	2.27929	0.131112
DCR1C_HUMAN	Protein artemis OS=Homo sapiens GN=DCLRE1C PE=1 SV=2	0	1	0.793294	-0.25	0.898993	0.343052
DCTN2_HUMAN	Dynactin subunit 2 OS=Homo sapiens GN=DCTN2 PE=1 SV=4	2	0	-1.43348	0.5	2.27929	0.131112
DDAH1_HUMAN	N(G),N(G)-dimethylarginine dimethylaminohydrolase 1 OS=Homo sapiens GN=DDAH1 PE=1 SV=3	0	2	1.32389	-0.25	2.15777	0.141851
DDAH2_HUMAN	N(G),N(G)-dimethylarginine dimethylaminohydrolase 2 OS=Homo sapiens GN=DDAH2 PE=1 SV=1	0	1	0.793294	-0.25	0.898993	0.343052
DDX1_HUMAN	ATP-dependent RNA helicase DDX1 OS=Homo sapiens GN=DDX1 PE=1 SV=2	0	2	1.32389	-0.25	2.15777	0.141851
DDX17_HUMAN	Probable ATP-dependent RNA helicase DDX17 OS=Homo sapiens GN=DDX17 PE=1 SV=1	20	5	-1.82167	0.75	10.0226	0.00154631
DDX23_HUMAN	Probable ATP-dependent RNA helicase DDX23 OS=Homo sapiens GN=DDX23 PE=1 SV=3	1	0	-0.902873	0.25	0.949624	0.329815
DDX39_HUMAN	ATP-dependent RNA helicase DDX39 OS=Homo sapiens GN=DDX39 PE=1 SV=2	11	4	-1.27781	0.416667	3.55138	0.0594959
DDX3X_HUMAN	ATP-dependent RNA helicase DDX3X OS=Homo sapiens GN=DDX3X PE=1 SV=3	0	3	1.711	-0.25	3.46801	0.0625666
DDX5_HUMAN	Probable ATP-dependent RNA helicase DDX5 OS=Homo sapiens GN=DDX5 PE=1 SV=1	0	6	2.48178	-0.5	7.47028	0.00627259
DECR_HUMAN	2,4-dienoyl-CoA reductase, mitochondrial OS=Homo sapiens GN=DECR1 PE=1 SV=1	9	3	-1.32542	0.3125	3.23788	0.0719537
DEF1_HUMAN	Neutrophil defensin 1 OS=Homo sapiens GN=DEFA1 PE=1 SV=1	58	16	-1.83878	0.425676	26.8157	2.23808e-07
DEOC_HUMAN	Putative deoxyribose-phosphate aldolase OS=Homo sapiens GN=DERA PE=1 SV=2	3	0	-1.82059	0.5	3.66333	0.0556222
DESP_HUMAN	Desmoplakin OS=Homo sapiens GN=DSP PE=1 SV=3	37	35	-0.13256	0.0277778	0.156735	0.69218
DEST_HUMAN	Destrin OS=Homo sapiens GN=DSTN PE=1 SV=3	6	3	-0.825581	0.583333	1.07702	0.299366
DHB11_HUMAN	Estradiol 17-beta-dehydrogenase 11 OS=Homo sapiens GN=HSD17B11 PE=1 SV=2	4	0	-2.12553	0.25	5.06554	0.0244061
DHB12_HUMAN	Estradiol 17-beta-dehydrogenase 12 OS=Homo sapiens GN=HSD17B12 PE=1 SV=2	1	6	1.63369	-0.607143	3.52394	0.0604884
DHB2_HUMAN	Estradiol 17-beta-dehydrogenase 2 OS=Homo sapiens GN=HSD17B2 PE=1 SV=1	4	1	-1.27745	0.15	1.85762	0.172899
DHB4_HUMAN	Peroxisomal multifunctional enzyme type 2 OS=Homo sapiens GN=HSD17B4 PE=1 SV=3	7	3	-1.01208	0.3	1.71587	0.190225
DHE3_HUMAN	Glutamate dehydrogenase 1, mitochondrial OS=Homo sapiens GN=GLUD1 PE=1 SV=2	31	32	-0.0107497	-0.015873	0.000607498	0.980336
DHRS7_HUMAN	Dehydrogenase/reductase SDR family member 7 OS=Homo sapiens GN=DHRS7 PE=1 SV=1	0	1	0.793294	-0.25	0.898993	0.343052
DHSA_HUMAN	Succinate dehydrogenase [ubiquinone] flavoprotein subunit, mitochondrial OS=Homo sapiens GN=SDHA PE=1 SV=2	17	9	-0.887799	0.307692	2.76413	0.0963993
DHSO_HUMAN	Sorbitol dehydrogenase OS=Homo sapiens GN=SORD PE=1 SV=3	1	0	-0.902873	0.25	0.949624	0.329815
DHX15_HUMAN	Putative pre-mRNA-splicing factor ATP-dependent RNA helicase DHX15 OS=Homo sapiens GN=DHX15 PE=1 SV=2	10	8	-0.337391	0.222222	0.29704	0.585744
DHX9_HUMAN	ATP-dependent RNA helicase A OS=Homo sapiens GN=DHX9 PE=1 SV=4	10	12	0.181417	-0.0909091	0.111583	0.738349
DJB11_HUMAN	DnaJ homolog subfamily B member 11 OS=Homo sapiens GN=DNAJB11 PE=1 SV=1	3	0	-1.82059	0.5	3.66333	0.0556222
DLDH_HUMAN	Dihydrolipoyl dehydrogenase, mitochondrial OS=Homo sapiens GN=DLD PE=1 SV=2	8	6	-0.406457	0.357143	0.355164	0.551204
DLRB2_HUMAN	Dynein light chain roadblock-type 2 OS=Homo sapiens GN=DYNLRB2 PE=1 SV=1	1	0	-0.902873	0.25	0.949624	0.329815
DMBT1_HUMAN	Deleted in malignant brain tumors 1 protein OS=Homo sapiens GN=DMBT1 PE=1 SV=2	12	26	0.986631	-0.447368	4.70677	0.0300441
DNM1L_HUMAN	Dynamin-1-like protein OS=Homo sapiens GN=DNM1L PE=1 SV=2	2	0	-1.43348	0.25	2.27929	0.131112
DNPEP_HUMAN	Aspartyl aminopeptidase OS=Homo sapiens GN=DNPEP PE=1 SV=1	0	3	1.711	-0.25	3.46801	0.0625666
DPP3_HUMAN	Dipeptidyl-peptidase 3 OS=Homo sapiens GN=DPP3 PE=1 SV=2	1	3	0.862917	-0.3125	0.864036	0.352612
DPY30_HUMAN	Protein dpy-30 homolog OS=Homo sapiens GN=DPY30 PE=1 SV=1	0	1	0.793294	-0.25	0.898993	0.343052
DPYL2_HUMAN	Dihydropyrimidinase-related protein 2 OS=Homo sapiens GN=DPYSL2 PE=1 SV=1	4	15	1.57619	-0.736842	6.21172	0.0126907
DREB_HUMAN	Drebrin OS=Homo sapiens GN=DBN1 PE=1 SV=4	1	0	-0.902873	0.25	0.949624	0.329815
DSG2_HUMAN	Desmoglein-2 OS=Homo sapiens GN=DSG2 PE=1 SV=2	8	15	0.758697	-0.315217	1.86772	0.171736
DUOX1_HUMAN	Dual oxidase 1 OS=Homo sapiens GN=DUOX1 PE=1 SV=1	2	0	-1.43348	0.25	2.27929	0.131112
DYHC1_HUMAN	Cytoplasmic dynein 1 heavy chain 1 OS=Homo sapiens GN=DYNC1H1 PE=1 SV=5	9	20	0.997959	-0.456897	3.80899	0.0509783
DYN2_HUMAN	Dynamin-2 OS=Homo sapiens GN=DNM2 PE=1 SV=2	2	0	-1.43348	0.25	2.27929	0.131112
ECH1_HUMAN	Delta(3,5)-Delta(2,4)-dienoyl-CoA isomerase, mitochondrial OS=Homo sapiens GN=ECH1 PE=1 SV=2	24	23	-0.113251	0.0212766	0.0755085	0.783479
ECHA_HUMAN	Trifunctional enzyme subunit alpha, mitochondrial OS=Homo sapiens GN=HADHA PE=1 SV=2	17	41	1.15826	-0.560345	9.28103	0.00231539
ECHB_HUMAN	Trifunctional enzyme subunit beta, mitochondrial OS=Homo sapiens GN=HADHB PE=1 SV=3	9	22	1.1279	-0.564516	5.0642	0.0244249
ECHM_HUMAN	Enoyl-CoA hydratase, mitochondrial OS=Homo sapiens GN=ECHS1 PE=1 SV=4	6	8	0.296835	0	0.208428	0.648003
EEA1_HUMAN	Early endosome antigen 1 OS=Homo sapiens GN=EEA1 PE=1 SV=2	0	1	0.793294	-0.25	0.898993	0.343052
EF1A1_HUMAN	Elongation factor 1-alpha 1 OS=Homo sapiens GN=EEF1A1 PE=1 SV=1	90	77	-0.277933	0.0778443	1.57015	0.210185
EF1A2_HUMAN	Elongation factor 1-alpha 2 OS=Homo sapiens GN=EEF1A2 PE=1 SV=1	14	0	-3.66484	0.25	19.2627	1.13909e-05
EF1B_HUMAN	Elongation factor 1-beta OS=Homo sapiens GN=EEF1B2 PE=1 SV=3	14	14	-0.054834	0.125	0.00992731	0.920633
EF1D_HUMAN	Elongation factor 1-delta OS=Homo sapiens GN=EEF1D PE=1 SV=5	14	10	-0.494059	0.0208333	0.813989	0.366944
EF1G_HUMAN	Elongation factor 1-gamma OS=Homo sapiens GN=EEF1G PE=1 SV=3	12	13	0.0502274	-0.04	0.0108377	0.917087
EF2_HUMAN	Elongation factor 2 OS=Homo sapiens GN=EEF2 PE=1 SV=4	58	57	-0.0796223	0.00869565	0.088064	0.766653
EFHD2_HUMAN	EF-hand domain-containing protein D2 OS=Homo sapiens GN=EFHD2 PE=1 SV=1	5	15	1.32456	-0.5	4.74403	0.0294001
EFTU_HUMAN	Elongation factor Tu, mitochondrial OS=Homo sapiens GN=TUFM PE=1 SV=2	65	39	-0.776157	0.25	7.58157	0.00589679
EIF3A_HUMAN	Eukaryotic translation initiation factor 3 subunit A OS=Homo sapiens GN=EIF3A PE=1 SV=1	2	2	-0.0547944	0	0.00128214	0.971436
EIF3B_HUMAN	Eukaryotic translation initiation factor 3 subunit B OS=Homo sapiens GN=EIF3B PE=1 SV=3	2	0	-1.43348	0.5	2.27929	0.131112
EIF3F_HUMAN	Eukaryotic translation initiation factor 3 subunit F OS=Homo sapiens GN=EIF3F PE=1 SV=1	0	1	0.793294	-0.25	0.898993	0.343052
ELAV1_HUMAN	ELAV-like protein 1 OS=Homo sapiens GN=ELAVL1 PE=1 SV=2	1	4	1.16786	-0.35	1.65044	0.198899
ELNE_HUMAN	Neutrophil elastase OS=Homo sapiens GN=ELANE PE=1 SV=1	12	0	-3.46184	0.5	16.4158	5.08598e-05
EMAL2_HUMAN	Echinoderm microtubule-associated protein-like 2 OS=Homo sapiens GN=EML2 PE=1 SV=1	0	10	3.11599	-0.25	12.847	0.000338021
EMAL4_HUMAN	Echinoderm microtubule-associated protein-like 4 OS=Homo sapiens GN=EML4 PE=1 SV=2	0	1	0.793294	-0.25	0.898993	0.343052
EMD_HUMAN	Emerin OS=Homo sapiens GN=EMD PE=1 SV=1	2	0	-1.43348	0.5	2.27929	0.131112
EMIL1_HUMAN	EMILIN-1 OS=Homo sapiens GN=EMILIN1 PE=1 SV=2	5	3	-0.611368	0.125	0.549937	0.458343
ENOA_HUMAN	Alpha-enolase OS=Homo sapiens GN=ENO1 PE=1 SV=2	97	132	0.387499	-0.152838	4.14311	0.0418044
ENOG_HUMAN	Gamma-enolase OS=Homo sapiens GN=ENO2 PE=1 SV=3	36	21	-0.799622	0.381579	4.55232	0.0328741
ENPL_HUMAN	Endoplasmin OS=Homo sapiens GN=HSP90B1 PE=1 SV=1	89	76	-0.280588	0.0787879	1.5816	0.20853
EPIPL_HUMAN	Epiplakin OS=Homo sapiens GN=EPPK1 PE=1 SV=1	20	14	-0.534019	-0.0588235	1.28692	0.256617
EPN4_HUMAN	Clathrin interactor 1 OS=Homo sapiens GN=CLINT1 PE=1 SV=1	1	0	-0.902873	0.25	0.949624	0.329815
ERAP1_HUMAN	Endoplasmic reticulum aminopeptidase 1 OS=Homo sapiens GN=ERAP1 PE=1 SV=3	0	3	1.711	-0.25	3.46801	0.0625666
ERC2_HUMAN	ERC protein 2 OS=Homo sapiens GN=ERC2 PE=1 SV=3	1	0	-0.902873	0.25	0.949624	0.329815
ERF1_HUMAN	Eukaryotic peptide chain release factor subunit 1 OS=Homo sapiens GN=ETF1 PE=1 SV=3	2	0	-1.43348	0.25	2.27929	0.131112
ERGI1_HUMAN	Endoplasmic reticulum-Golgi intermediate compartment protein 1 OS=Homo sapiens GN=ERGIC1 PE=1 SV=1	1	0	-0.902873	0.25	0.949624	0.329815
ERLN1_HUMAN	Erlin-1 OS=Homo sapiens GN=ERLIN1 PE=1 SV=1	0	1	0.793294	-0.25	0.898993	0.343052
ERLN2_HUMAN	Erlin-2 OS=Homo sapiens GN=ERLIN2 PE=1 SV=1	5	1	-1.52908	0.375	2.8297	0.0925358
ERO1A_HUMAN	ERO1-like protein alpha OS=Homo sapiens GN=ERO1L PE=1 SV=2	17	26	0.524284	-0.0581395	1.55534	0.212349
ERP44_HUMAN	Endoplasmic reticulum resident protein ERp44 OS=Homo sapiens GN=ERP44 PE=1 SV=1	7	6	-0.241309	0.192308	0.115276	0.734215
ES1_HUMAN	ES1 protein homolog, mitochondrial OS=Homo sapiens GN=C21orf33 PE=1 SV=3	2	1	-0.585394	0.0833333	0.324743	0.568771
ES8L1_HUMAN	Epidermal growth factor receptor kinase substrate 8-like protein 1 OS=Homo sapiens GN=EPS8L1 PE=1 SV=2	1	0	-0.902873	0.25	0.949624	0.329815
ESYT1_HUMAN	Extended synaptotagmin-1 OS=Homo sapiens GN=ESYT1 PE=1 SV=1	2	0	-1.43348	0.25	2.27929	0.131112
ETFA_HUMAN	Electron transfer flavoprotein subunit alpha, mitochondrial OS=Homo sapiens GN=ETFA PE=1 SV=1	19	11	-0.780673	0.266667	2.43561	0.118608
ETFB_HUMAN	Electron transfer flavoprotein subunit beta OS=Homo sapiens GN=ETFB PE=1 SV=3	16	8	-0.954594	0.166667	2.9711	0.0847645
ETHE1_HUMAN	Protein ETHE1, mitochondrial OS=Homo sapiens GN=ETHE1 PE=1 SV=2	4	7	0.597531	-0.363636	0.687632	0.406971
EVPL_HUMAN	Envoplakin OS=Homo sapiens GN=EVPL PE=1 SV=2	0	3	1.711	-0.25	3.46801	0.0625666
EZRI_HUMAN	Ezrin OS=Homo sapiens GN=EZR PE=1 SV=4	49	43	-0.238909	0.0652174	0.650901	0.419791
F10A4_HUMAN	Protein FAM10A4 OS=Homo sapiens GN=FAM10A4 PE=1 SV=1	0	3	1.711	-0.25	3.46801	0.0625666
F16P1_HUMAN	Fructose-1,6-bisphosphatase 1 OS=Homo sapiens GN=FBP1 PE=1 SV=4	6	10	0.579405	-0.1875	0.838728	0.359761
F189B_HUMAN	Protein FAM189B OS=Homo sapiens GN=FAM189B PE=1 SV=1	6	8	0.296835	-0.107143	0.208428	0.648003
FA47A_HUMAN	Protein FAM47A OS=Homo sapiens GN=FAM47A PE=1 SV=3	2	0	-1.43348	0.25	2.27929	0.131112
FACE1_HUMAN	CAAX prenyl protease 1 homolog OS=Homo sapiens GN=ZMPSTE24 PE=1 SV=2	1	0	-0.902873	0.25	0.949624	0.329815
FAM3C_HUMAN	Protein FAM3C OS=Homo sapiens GN=FAM3C PE=1 SV=1	1	5	1.41948	-0.375	2.5492	0.11035
FAS_HUMAN	Fatty acid synthase OS=Homo sapiens GN=FASN PE=1 SV=3	0	6	2.48178	-0.5	7.47028	0.00627259
FBN1_HUMAN	Fibrillin-1 OS=Homo sapiens GN=FBN1 PE=1 SV=2	12	18	0.48455	-0.25	0.975694	0.323264
FCGBP_HUMAN	IgGFc-binding protein OS=Homo sapiens GN=FCGBP PE=1 SV=3	51	0	-5.44474	0.25	72.0312	2.1182e-17
FCL_HUMAN	GDP-L-fucose synthetase OS=Homo sapiens GN=TSTA3 PE=1 SV=1	13	13	-0.0548307	0	0.00920523	0.923565
FHL1_HUMAN	Four and a half LIM domains protein 1 OS=Homo sapiens GN=FHL1 PE=1 SV=4	0	1	0.793294	-0.25	0.898993	0.343052
FIBA_HUMAN	Fibrinogen alpha chain OS=Homo sapiens GN=FGA PE=1 SV=2	6	4	-0.520642	0.1	0.459435	0.497888
FINC_HUMAN	Fibronectin OS=Homo sapiens GN=FN1 PE=1 SV=3	51	12	-2.03772	0.464286	27.3212	1.7231e-07
FKB1A_HUMAN	Peptidyl-prolyl cis-trans isomerase FKBP1A OS=Homo sapiens GN=FKBP1A PE=1 SV=2	6	5	-0.269018	0.0681818	0.127238	0.721314
FKBP4_HUMAN	FK506-binding protein 4 OS=Homo sapiens GN=FKBP4 PE=1 SV=3	2	0	-1.43348	0.25	2.27929	0.131112
FLNA_HUMAN	Filamin-A OS=Homo sapiens GN=FLNA PE=1 SV=4	59	87	0.498048	-0.292808	4.39669	0.0360088
FLNB_HUMAN	Filamin-B OS=Homo sapiens GN=FLNB PE=1 SV=1	78	129	0.666126	-0.246377	10.8741	0.000975197
FLOT1_HUMAN	Flotillin-1 OS=Homo sapiens GN=FLOT1 PE=1 SV=3	0	9	2.9816	-0.75	11.5012	0.000695524
FRIH_HUMAN	Ferritin heavy chain OS=Homo sapiens GN=FTH1 PE=1 SV=2	1	0	-0.902873	0.25	0.949624	0.329815
FRIL_HUMAN	Ferritin light chain OS=Homo sapiens GN=FTL PE=1 SV=2	15	3	-1.99077	0.541667	8.95116	0.00277294
FSCN1_HUMAN	Fascin OS=Homo sapiens GN=FSCN1 PE=1 SV=3	2	4	0.637254	-0.25	0.55928	0.454551
FUBP2_HUMAN	Far upstream element-binding protein 2 OS=Homo sapiens GN=KHSRP PE=1 SV=3	11	9	-0.312152	0.2125	0.276752	0.598838
FUCO_HUMAN	Tissue alpha-L-fucosidase OS=Homo sapiens GN=FUCA1 PE=1 SV=4	6	2	-1.21269	0.4375	2.116	0.145767
FUMH_HUMAN	Fumarate hydratase, mitochondrial OS=Homo sapiens GN=FH PE=1 SV=3	13	9	-0.53051	0.284091	0.871943	0.350418
G3BP1_HUMAN	Ras GTPase-activating protein-binding protein 1 OS=Homo sapiens GN=G3BP1 PE=1 SV=1	5	3	-0.611368	0.1875	0.549937	0.458343
G3P_HUMAN	Glyceraldehyde-3-phosphate dehydrogenase OS=Homo sapiens GN=GAPDH PE=1 SV=3	190	206	0.06187	-0.040404	0.183726	0.66819
G6PD_HUMAN	Glucose-6-phosphate 1-dehydrogenase OS=Homo sapiens GN=G6PD PE=1 SV=4	2	0	-1.43348	0.25	2.27929	0.131112
G6PI_HUMAN	Glucose-6-phosphate isomerase OS=Homo sapiens GN=GPI PE=1 SV=4	37	30	-0.347111	0.104478	1.01716	0.313194
GAK_HUMAN	Cyclin G-associated kinase OS=Homo sapiens GN=GAK PE=1 SV=2	3	0	-1.82059	0.25	3.66333	0.0556222
GALE_HUMAN	UDP-glucose 4-epimerase OS=Homo sapiens GN=GALE PE=1 SV=2	3	1	-0.972506	0.125	0.999081	0.317533
GALT3_HUMAN	Polypeptide N-acetylgalactosaminyltransferase 3 OS=Homo sapiens GN=GALNT3 PE=2 SV=2	1	1	-0.0547911	0	0.000576902	0.980838
GALT7_HUMAN	N-acetylgalactosaminyltransferase 7 OS=Homo sapiens GN=GALNT7 PE=1 SV=1	3	0	-1.82059	0.25	3.66333	0.0556222
GANAB_HUMAN	Neutral alpha-glucosidase AB OS=Homo sapiens GN=GANAB PE=1 SV=3	15	17	0.11279	0.0703125	0.059786	0.806834
GATM_HUMAN	Glycine amidinotransferase, mitochondrial OS=Homo sapiens GN=GATM PE=1 SV=1	0	7	2.66827	-0.5	8.81239	0.00299191
GBB1_HUMAN	Guanine nucleotide-binding protein G(I)/G(S)/G(T) subunit beta-1 OS=Homo sapiens GN=GNB1 PE=1 SV=3	0	5	2.26757	-0.75	6.13074	0.0132852
GBLP_HUMAN	Guanine nucleotide-binding protein subunit beta-2-like 1 OS=Homo sapiens GN=GNB2L1 PE=1 SV=3	11	14	0.261459	-0.12	0.251114	0.616292
GCP60_HUMAN	Golgi resident protein GCP60 OS=Homo sapiens GN=ACBD3 PE=1 SV=4	5	0	-2.37716	0.25	6.47604	0.0109339
GDIA_HUMAN	Rab GDP dissociation inhibitor alpha OS=Homo sapiens GN=GDI1 PE=1 SV=2	0	8	2.83342	-0.5	10.1562	0.00143817
GDIB_HUMAN	Rab GDP dissociation inhibitor beta OS=Homo sapiens GN=GDI2 PE=1 SV=2	32	27	-0.290424	0.0847458	0.631184	0.426921
GDIR1_HUMAN	Rho GDP-dissociation inhibitor 1 OS=Homo sapiens GN=ARHGDIA PE=1 SV=3	9	9	-0.0548175	0.125	0.00631831	0.936645
GDIR2_HUMAN	Rho GDP-dissociation inhibitor 2 OS=Homo sapiens GN=ARHGDIB PE=1 SV=3	0	2	1.32389	-0.5	2.15777	0.141851
GELS_HUMAN	Gelsolin OS=Homo sapiens GN=GSN PE=1 SV=1	39	48	0.236987	-0.103448	0.620325	0.430926
GFPT1_HUMAN	Glucosamine--fructose-6-phosphate aminotransferase [isomerizing] 1 OS=Homo sapiens GN=GFPT1 PE=1 SV=3	11	16	0.439417	-0.138889	0.738066	0.390281
GLRX1_HUMAN	Glutaredoxin-1 OS=Homo sapiens GN=GLRX PE=1 SV=2	0	3	1.711	-0.25	3.46801	0.0625666
GLU2B_HUMAN	Glucosidase 2 subunit beta OS=Homo sapiens GN=PRKCSH PE=1 SV=2	7	14	0.832129	-0.5	2.07226	0.15
GLUC_HUMAN	Glucagon OS=Homo sapiens GN=GCG PE=1 SV=3	8	7	-0.219959	0.0166667	0.106598	0.744051
GLYM_HUMAN	Serine hydroxymethyltransferase, mitochondrial OS=Homo sapiens GN=SHMT2 PE=1 SV=3	5	0	-2.37716	0.25	6.47604	0.0109339
GMDS_HUMAN	GDP-mannose 4,6 dehydratase OS=Homo sapiens GN=GMDS PE=1 SV=1	9	6	-0.554644	0.1	0.700378	0.402657
GNAI2_HUMAN	Guanine nucleotide-binding protein G(i), alpha-2 subunit OS=Homo sapiens GN=GNAI2 PE=1 SV=3	0	3	1.711	-0.25	3.46801	0.0625666
GNAL_HUMAN	Guanine nucleotide-binding protein G(olf) subunit alpha OS=Homo sapiens GN=GNAL PE=1 SV=1	6	4	-0.520642	0.25	0.459435	0.497888
GOLM1_HUMAN	Golgi membrane protein 1 OS=Homo sapiens GN=GOLM1 PE=1 SV=1	2	0	-1.43348	0.5	2.27929	0.131112
GORS2_HUMAN	Golgi reassembly-stacking protein 2 OS=Homo sapiens GN=GORASP2 PE=1 SV=3	3	0	-1.82059	0.25	3.66333	0.0556222
GP1BA_HUMAN	Platelet glycoprotein Ib alpha chain OS=Homo sapiens GN=GP1BA PE=1 SV=1	0	1	0.793294	-0.25	0.898993	0.343052
GPDM_HUMAN	Glycerol-3-phosphate dehydrogenase, mitochondrial OS=Homo sapiens GN=GPD2 PE=1 SV=3	5	4	-0.306428	0.166667	0.144571	0.703779
GPX1_HUMAN	Glutathione peroxidase 1 OS=Homo sapiens GN=GPX1 PE=1 SV=3	0	3	1.711	-0.5	3.46801	0.0625666
GRHPR_HUMAN	Glyoxylate reductase/hydroxypyruvate reductase OS=Homo sapiens GN=GRHPR PE=1 SV=1	1	0	-0.902873	0.25	0.949624	0.329815
GRP75_HUMAN	Stress-70 protein, mitochondrial OS=Homo sapiens GN=HSPA9 PE=1 SV=2	42	32	-0.435126	0.135135	1.75403	0.185371
GRP78_HUMAN	78 kDa glucose-regulated protein OS=Homo sapiens GN=HSPA5 PE=1 SV=2	97	98	-0.0404142	-0.00512821	0.0375866	0.846276
GSDMB_HUMAN	Gasdermin-B OS=Homo sapiens GN=GSDMB PE=1 SV=2	1	1	-0.0547911	0	0.000576902	0.980838
GSHR_HUMAN	Glutathione reductase, mitochondrial OS=Homo sapiens GN=GSR PE=1 SV=2	6	6	-0.0548076	0.125	0.00415527	0.948603
GSLG1_HUMAN	Golgi apparatus protein 1 OS=Homo sapiens GN=GLG1 PE=1 SV=2	2	1	-0.585394	0.0833333	0.324743	0.568771
GSTK1_HUMAN	Glutathione S-transferase kappa 1 OS=Homo sapiens GN=GSTK1 PE=1 SV=3	7	21	1.37772	-0.5	6.68981	0.00969654
GSTM3_HUMAN	Glutathione S-transferase Mu 3 OS=Homo sapiens GN=GSTM3 PE=1 SV=3	7	14	0.832129	-0.333333	2.07226	0.15
GSTO1_HUMAN	Glutathione S-transferase omega-1 OS=Homo sapiens GN=GSTO1 PE=1 SV=2	0	3	1.711	-0.75	3.46801	0.0625666
GSTP1_HUMAN	Glutathione S-transferase P OS=Homo sapiens GN=GSTP1 PE=1 SV=2	107	136	0.289785	-0.119342	2.46835	0.11616
GTR1_HUMAN	Solute carrier family 2, facilitated glucose transporter member 1 OS=Homo sapiens GN=SLC2A1 PE=1 SV=2	0	11	3.23893	-0.5	14.1935	0.000164941
GUAD_HUMAN	Guanine deaminase OS=Homo sapiens GN=GDA PE=1 SV=1	1	0	-0.902873	0.25	0.949624	0.329815
H10_HUMAN	Histone H1.0 OS=Homo sapiens GN=H1F0 PE=1 SV=3	2	18	2.51292	-0.65	13.7847	0.000205001
H12_HUMAN	Histone H1.2 OS=Homo sapiens GN=HIST1H1C PE=1 SV=2	8	19	1.07652	-0.277778	4.13321	0.0420496
H13_HUMAN	Histone H1.3 OS=Homo sapiens GN=HIST1H1D PE=1 SV=2	8	0	-2.94302	0.25	10.7282	0.00105513
H14_HUMAN	Histone H1.4 OS=Homo sapiens GN=HIST1H1E PE=1 SV=2	19	20	0.0147757	-0.0128205	0.0017076	0.967038
H15_HUMAN	Histone H1.5 OS=Homo sapiens GN=HIST1H1B PE=1 SV=3	8	5	-0.620667	-0.0769231	0.787236	0.374937
H1X_HUMAN	Histone H1x OS=Homo sapiens GN=H1FX PE=1 SV=1	0	2	1.32389	-0.25	2.15777	0.141851
H2A1A_HUMAN	Histone H2A type 1-A OS=Homo sapiens GN=HIST1H2AA PE=1 SV=3	42	60	0.448621	-0.176471	2.54165	0.110879
H2A1B_HUMAN	Histone H2A type 1-B/E OS=Homo sapiens GN=HIST1H2AB PE=1 SV=2	16	48	1.46142	-0.3125	15.4594	8.42948e-05
H2A1D_HUMAN	Histone H2A type 1-D OS=Homo sapiens GN=HIST1H2AD PE=1 SV=2	0	21	4.10081	-0.25	27.6757	1.43452e-07
H2A2A_HUMAN	Histone H2A type 2-A OS=Homo sapiens GN=HIST2H2AA3 PE=1 SV=3	70	27	-1.39333	0.471649	21.3598	3.80677e-06
H2A2B_HUMAN	Histone H2A type 2-B OS=Homo sapiens GN=HIST2H2AB PE=1 SV=3	16	26	0.605672	-0.178571	2.01785	0.155459
H2AV_HUMAN	Histone H2A.V OS=Homo sapiens GN=H2AFV PE=1 SV=3	8	0	-2.94302	0.25	10.7282	0.00105513
H2AW_HUMAN	Core histone macro-H2A.2 OS=Homo sapiens GN=H2AFY2 PE=1 SV=3	0	2	1.32389	-0.25	2.15777	0.141851
H2AY_HUMAN	Core histone macro-H2A.1 OS=Homo sapiens GN=H2AFY PE=1 SV=4	14	8	-0.77663	0.295455	1.85221	0.173527
H2B1B_HUMAN	Histone H2B type 1-B OS=Homo sapiens GN=HIST1H2BB PE=1 SV=2	39	87	1.0818	-0.267857	16.9738	3.78997e-05
H2B1C_HUMAN	Histone H2B type 1-C/E/F/G/I OS=Homo sapiens GN=HIST1H2BC PE=1 SV=3	132	127	-0.110833	0.0144788	0.382061	0.536502
H31_HUMAN	Histone H3.1 OS=Homo sapiens GN=HIST1H3A PE=1 SV=2	25	16	-0.661359	0.109756	2.32292	0.12748
H31T_HUMAN	Histone H3.1t OS=Homo sapiens GN=HIST3H3 PE=1 SV=3	0	12	3.35223	-0.25	15.5405	8.07583e-05
H32_HUMAN	Histone H3.2 OS=Homo sapiens GN=HIST2H3A PE=1 SV=3	28	12	-1.19869	0.45	7.12409	0.00760552
H33_HUMAN	Histone H3.3 OS=Homo sapiens GN=H3F3A PE=1 SV=2	14	16	0.123124	-0.0166667	0.0672324	0.79541
H3L_HUMAN	Histone H3-like OS=Homo sapiens PE=1 SV=3	4	6	0.411033	-0.05	0.314714	0.574802
H4_HUMAN	Histone H4 OS=Homo sapiens GN=HIST1H4A PE=1 SV=2	88	101	0.142211	-0.0687831	0.470746	0.492644
HABP2_HUMAN	Hyaluronan-binding protein 2 OS=Homo sapiens GN=HABP2 PE=1 SV=1	1	0	-0.902873	0.25	0.949624	0.329815
HBA_HUMAN	Hemoglobin subunit alpha OS=Homo sapiens GN=HBA1 PE=1 SV=2	12	12	-0.0548274	0.125	0.00848328	0.926615
HBB_HUMAN	Hemoglobin subunit beta OS=Homo sapiens GN=HBB PE=1 SV=2	42	47	0.103329	-0.0561798	0.122884	0.725928
HCD2_HUMAN	3-hydroxyacyl-CoA dehydrogenase type-2 OS=Homo sapiens GN=HSD17B10 PE=1 SV=3	10	13	0.286472	0.0108696	0.280867	0.596133
HCDH_HUMAN	Hydroxyacyl-coenzyme A dehydrogenase, mitochondrial OS=Homo sapiens GN=HADH PE=1 SV=2	11	6	-0.811979	0.470588	1.64115	0.200168
HDGF_HUMAN	Hepatoma-derived growth factor OS=Homo sapiens GN=HDGF PE=1 SV=1	7	13	0.734196	-0.3875	1.56907	0.210343
HDHD3_HUMAN	Haloacid dehalogenase-like hydrolase domain-containing protein 3 OS=Homo sapiens GN=HDHD3 PE=1 SV=1	0	1	0.793294	-0.25	0.898993	0.343052
HEBP2_HUMAN	Heme-binding protein 2 OS=Homo sapiens GN=HEBP2 PE=1 SV=1	1	0	-0.902873	0.25	0.949624	0.329815
HEM2_HUMAN	Delta-aminolevulinic acid dehydratase OS=Homo sapiens GN=ALAD PE=1 SV=1	0	1	0.793294	-0.25	0.898993	0.343052
HEMO_HUMAN	Hemopexin OS=Homo sapiens GN=HPX PE=1 SV=2	4	0	-2.12553	0.25	5.06554	0.0244061
HEXA_HUMAN	Beta-hexosaminidase subunit alpha OS=Homo sapiens GN=HEXA PE=1 SV=1	3	0	-1.82059	0.25	3.66333	0.0556222
HEXB_HUMAN	Beta-hexosaminidase subunit beta OS=Homo sapiens GN=HEXB PE=1 SV=3	1	0	-0.902873	0.25	0.949624	0.329815
HG2A_HUMAN	HLA class II histocompatibility antigen gamma chain OS=Homo sapiens GN=CD74 PE=1 SV=3	5	2	-0.998476	0.285714	1.34866	0.245512
HIBCH_HUMAN	3-hydroxyisobutyryl-CoA hydrolase, mitochondrial OS=Homo sapiens GN=HIBCH PE=1 SV=2	4	3	-0.359741	0.178571	0.171624	0.678673
HINT2_HUMAN	Histidine triad nucleotide-binding protein 2, mitochondrial OS=Homo sapiens GN=HINT2 PE=1 SV=1	1	0	-0.902873	0.25	0.949624	0.329815
HIPK1_HUMAN	Homeodomain-interacting protein kinase 1 OS=Homo sapiens GN=HIPK1 PE=1 SV=1	1	0	-0.902873	0.25	0.949624	0.329815
HMCS2_HUMAN	Hydroxymethylglutaryl-CoA synthase, mitochondrial OS=Homo sapiens GN=HMGCS2 PE=1 SV=1	2	2	-0.0547944	0	0.00128214	0.971436
HMGA1_HUMAN	High mobility group protein HMG-I/HMG-Y OS=Homo sapiens GN=HMGA1 PE=1 SV=3	0	1	0.793294	-0.25	0.898993	0.343052
HMGLX_HUMAN	High mobility group protein 1-like 10 OS=Homo sapiens GN=HMG1L10 PE=1 SV=1	2	7	1.28959	-0.527778	2.61087	0.106133
HN1_HUMAN	Hematological and neurological expressed 1 protein OS=Homo sapiens GN=HN1 PE=1 SV=3	0	1	0.793294	-0.25	0.898993	0.343052
HNRDL_HUMAN	Heterogeneous nuclear ribonucleoprotein D-like OS=Homo sapiens GN=HNRPDL PE=1 SV=3	0	3	1.711	-0.25	3.46801	0.0625666
HNRH1_HUMAN	Heterogeneous nuclear ribonucleoprotein H OS=Homo sapiens GN=HNRNPH1 PE=1 SV=4	28	24	-0.267375	0.0769231	0.474844	0.490767
HNRH2_HUMAN	Heterogeneous nuclear ribonucleoprotein H2 OS=Homo sapiens GN=HNRNPH2 PE=1 SV=1	11	5	-1.02619	0.265625	2.46376	0.1165
HNRH3_HUMAN	Heterogeneous nuclear ribonucleoprotein H3 OS=Homo sapiens GN=HNRNPH3 PE=1 SV=2	5	1	-1.52908	0.583333	2.8297	0.0925358
HNRL2_HUMAN	Heterogeneous nuclear ribonucleoprotein U-like protein 2 OS=Homo sapiens GN=HNRNPUL2 PE=1 SV=1	3	2	-0.441906	0.2	0.219239	0.639621
HNRPC_HUMAN	Heterogeneous nuclear ribonucleoproteins C1/C2 OS=Homo sapiens GN=HNRNPC PE=1 SV=4	19	26	0.374081	-0.155556	0.835547	0.360673
HNRPD_HUMAN	Heterogeneous nuclear ribonucleoprotein D0 OS=Homo sapiens GN=HNRNPD PE=1 SV=1	15	16	0.0314046	-0.0322581	0.00538095	0.941524
HNRPF_HUMAN	Heterogeneous nuclear ribonucleoprotein F OS=Homo sapiens GN=HNRNPF PE=1 SV=3	26	25	-0.108898	0.0196078	0.0753551	0.783694
HNRPG_HUMAN	Heterogeneous nuclear ribonucleoprotein G OS=Homo sapiens GN=RBMX PE=1 SV=3	6	14	1.01863	-0.4	2.92333	0.0873077
HNRPK_HUMAN	Heterogeneous nuclear ribonucleoprotein K OS=Homo sapiens GN=HNRNPK PE=1 SV=1	53	56	0.0229458	-0.0275229	0.00793524	0.929018
HNRPL_HUMAN	Heterogeneous nuclear ribonucleoprotein L OS=Homo sapiens GN=HNRNPL PE=1 SV=2	12	7	-0.73878	0.197368	1.4898	0.222248
HNRPM_HUMAN	Heterogeneous nuclear ribonucleoprotein M OS=Homo sapiens GN=HNRNPM PE=1 SV=3	57	60	0.0177319	-0.025641	0.00517857	0.942632
HNRPQ_HUMAN	Heterogeneous nuclear ribonucleoprotein Q OS=Homo sapiens GN=SYNCRIP PE=1 SV=2	11	5	-1.02619	0.109375	2.46376	0.1165
HNRPR_HUMAN	Heterogeneous nuclear ribonucleoprotein R OS=Homo sapiens GN=HNRNPR PE=1 SV=1	10	9	-0.189207	0.171053	0.0950393	0.757866
HNRPU_HUMAN	Heterogeneous nuclear ribonucleoprotein U OS=Homo sapiens GN=HNRNPU PE=1 SV=6	22	36	0.626344	-0.241379	2.88228	0.089559
HP1B3_HUMAN	Heterochromatin protein 1-binding protein 3 OS=Homo sapiens GN=HP1BP3 PE=1 SV=1	1	4	1.16786	-0.35	1.65044	0.198899
HPT_HUMAN	Haptoglobin OS=Homo sapiens GN=HP PE=1 SV=1	3	0	-1.82059	0.25	3.66333	0.0556222
HS71L_HUMAN	Heat shock 70 kDa protein 1L OS=Homo sapiens GN=HSPA1L PE=1 SV=2	16	22	0.376306	-0.0394737	0.728424	0.393395
HS90A_HUMAN	Heat shock protein HSP 90-alpha OS=Homo sapiens GN=HSP90AA1 PE=1 SV=5	115	105	-0.185795	0.0454545	0.917821	0.338048
HS90B_HUMAN	Heat shock protein HSP 90-beta OS=Homo sapiens GN=HSP90AB1 PE=1 SV=4	114	98	-0.272166	0.0754717	1.90046	0.168026
HSP71_HUMAN	Heat shock 70 kDa protein 1 OS=Homo sapiens GN=HSPA1A PE=1 SV=5	90	107	0.192841	-0.0862944	0.897269	0.343515
HSP7C_HUMAN	Heat shock cognate 71 kDa protein OS=Homo sapiens GN=HSPA8 PE=1 SV=1	122	108	-0.230348	0.0608696	1.47436	0.22466
HSPB1_HUMAN	Heat shock protein beta-1 OS=Homo sapiens GN=HSPB1 PE=1 SV=2	33	39	0.1785	-0.0833333	0.297251	0.585611
HV302_HUMAN	Ig heavy chain V-III region WEA OS=Homo sapiens PE=1 SV=1	1	0	-0.902873	0.25	0.949624	0.329815
HXK1_HUMAN	Hexokinase-1 OS=Homo sapiens GN=HK1 PE=1 SV=3	5	10	0.793619	-0.25	1.46627	0.225934
HYOU1_HUMAN	Hypoxia up-regulated protein 1 OS=Homo sapiens GN=HYOU1 PE=1 SV=1	17	7	-1.20113	0.5625	4.59249	0.0321123
ICAL_HUMAN	Calpastatin OS=Homo sapiens GN=CAST PE=1 SV=4	1	3	0.862917	-0.125	0.864036	0.352612
IDH3A_HUMAN	Isocitrate dehydrogenase [NAD] subunit alpha, mitochondrial OS=Homo sapiens GN=IDH3A PE=1 SV=1	6	2	-1.21269	0.6875	2.116	0.145767
IDHC_HUMAN	Isocitrate dehydrogenase [NADP] cytoplasmic OS=Homo sapiens GN=IDH1 PE=1 SV=2	36	35	-0.0942516	0.0140845	0.0772866	0.781009
IDHP_HUMAN	Isocitrate dehydrogenase [NADP], mitochondrial OS=Homo sapiens GN=IDH2 PE=1 SV=2	10	15	0.47612	-0.2	0.810299	0.368032
IF2A_HUMAN	Eukaryotic translation initiation factor 2 subunit 1 OS=Homo sapiens GN=EIF2S1 PE=1 SV=3	7	3	-1.01208	0.55	1.71587	0.190225
IF44L_HUMAN	Interferon-induced protein 44-like OS=Homo sapiens GN=IFI44L PE=2 SV=3	1	0	-0.902873	0.25	0.949624	0.329815
IF4A1_HUMAN	Eukaryotic initiation factor 4A-I OS=Homo sapiens GN=EIF4A1 PE=1 SV=1	17	11	-0.63047	0.160714	1.50805	0.219437
IF4A2_HUMAN	Eukaryotic initiation factor 4A-II OS=Homo sapiens GN=EIF4A2 PE=1 SV=2	8	0	-2.94302	0.25	10.7282	0.00105513
IF4A3_HUMAN	Eukaryotic initiation factor 4A-III OS=Homo sapiens GN=EIF4A3 PE=1 SV=4	5	0	-2.37716	0.5	6.47604	0.0109339
IF4H_HUMAN	Eukaryotic translation initiation factor 4H OS=Homo sapiens GN=EIF4H PE=1 SV=5	1	0	-0.902873	0.25	0.949624	0.329815
IF5A1_HUMAN	Eukaryotic translation initiation factor 5A-1 OS=Homo sapiens GN=EIF5A PE=1 SV=2	4	0	-2.12553	0.5	5.06554	0.0244061
IGHA1_HUMAN	Ig alpha-1 chain C region OS=Homo sapiens GN=IGHA1 PE=1 SV=2	16	13	-0.330731	0.103448	0.428286	0.512831
IGHA2_HUMAN	Ig alpha-2 chain C region OS=Homo sapiens GN=IGHA2 PE=1 SV=3	0	5	2.26757	-0.25	6.13074	0.0132852
IGHG1_HUMAN	Ig gamma-1 chain C region OS=Homo sapiens GN=IGHG1 PE=1 SV=1	29	24	-0.315962	0.0943396	0.676111	0.410929
IGHG2_HUMAN	Ig gamma-2 chain C region OS=Homo sapiens GN=IGHG2 PE=1 SV=2	11	8	-0.460336	0.184211	0.58149	0.445729
IGHG3_HUMAN	Ig gamma-3 chain C region OS=Homo sapiens GN=IGHG3 PE=1 SV=2	1	5	1.41948	-0.166667	2.5492	0.11035
IGHG4_HUMAN	Ig gamma-4 chain C region OS=Homo sapiens GN=IGHG4 PE=1 SV=1	2	0	-1.43348	0.25	2.27929	0.131112
IGHM_HUMAN	Ig mu chain C region OS=Homo sapiens GN=IGHM PE=1 SV=3	0	2	1.32389	-0.25	2.15777	0.141851
IGJ_HUMAN	Immunoglobulin J chain OS=Homo sapiens GN=IGJ PE=1 SV=4	4	5	0.196823	-0.0555556	0.072593	0.787598
IGKC_HUMAN	Ig kappa chain C region OS=Homo sapiens GN=IGKC PE=1 SV=1	30	32	0.0347819	-0.0322581	0.0108582	0.917009
ILEU_HUMAN	Leukocyte elastase inhibitor OS=Homo sapiens GN=SERPINB1 PE=1 SV=1	17	42	1.19209	-0.423729	9.94017	0.00161711
ILF2_HUMAN	Interleukin enhancer-binding factor 2 OS=Homo sapiens GN=ILF2 PE=1 SV=2	11	7	-0.625481	0.111111	1.02679	0.310914
ILF3_HUMAN	Interleukin enhancer-binding factor 3 OS=Homo sapiens GN=ILF3 PE=1 SV=3	3	6	0.715976	-0.333333	0.861083	0.353436
IMB1_HUMAN	Importin subunit beta-1 OS=Homo sapiens GN=KPNB1 PE=1 SV=2	5	3	-0.611368	0.03125	0.549937	0.458343
IMMT_HUMAN	Mitochondrial inner membrane protein OS=Homo sapiens GN=IMMT PE=1 SV=1	0	5	2.26757	-0.75	6.13074	0.0132852
INF2_HUMAN	Inverted formin-2 OS=Homo sapiens GN=INF2 PE=1 SV=2	6	10	0.579405	-0.34375	0.838728	0.359761
INT4_HUMAN	Integrator complex subunit 4 OS=Homo sapiens GN=INTS4 PE=1 SV=2	0	1	0.793294	-0.25	0.898993	0.343052
IPO9_HUMAN	Importin-9 OS=Homo sapiens GN=IPO9 PE=1 SV=3	1	0	-0.902873	0.25	0.949624	0.329815
IPYR_HUMAN	Inorganic pyrophosphatase OS=Homo sapiens GN=PPA1 PE=1 SV=2	7	11	0.515846	-0.263889	0.731016	0.392554
IPYR2_HUMAN	Inorganic pyrophosphatase 2, mitochondrial OS=Homo sapiens GN=PPA2 PE=1 SV=2	8	11	0.350698	-0.118421	0.359336	0.548875
IQGA1_HUMAN	Ras GTPase-activating-like protein IQGAP1 OS=Homo sapiens GN=IQGAP1 PE=1 SV=1	41	75	0.799769	-0.293103	8.85624	0.00292088
IQGA2_HUMAN	Ras GTPase-activating-like protein IQGAP2 OS=Homo sapiens GN=IQGAP2 PE=1 SV=3	3	7	0.902474	-0.1	1.42643	0.232348
ISOC2_HUMAN	Isochorismatase domain-containing protein 2, mitochondrial OS=Homo sapiens GN=ISOC2 PE=1 SV=1	0	1	0.793294	-0.25	0.898993	0.343052
ITB1_HUMAN	Integrin beta-1 OS=Homo sapiens GN=ITGB1 PE=1 SV=2	0	2	1.32389	-0.25	2.15777	0.141851
ITB4_HUMAN	Integrin beta-4 OS=Homo sapiens GN=ITGB4 PE=1 SV=4	6	5	-0.269018	0.0454545	0.127238	0.721314
ITPR3_HUMAN	Inositol 1,4,5-trisphosphate receptor type 3 OS=Homo sapiens GN=ITPR3 PE=1 SV=2	0	2	1.32389	-0.25	2.15777	0.141851
IVD_HUMAN	Isovaleryl-CoA dehydrogenase, mitochondrial OS=Homo sapiens GN=IVD PE=1 SV=1	0	3	1.711	-0.25	3.46801	0.0625666
K0564_HUMAN	Uncharacterized protein KIAA0564 OS=Homo sapiens GN=KIAA0564 PE=1 SV=2	0	1	0.793294	-0.25	0.898993	0.343052
K0776_HUMAN	UPF0555 protein KIAA0776 OS=Homo sapiens GN=KIAA0776 PE=1 SV=2	1	0	-0.902873	0.25	0.949624	0.329815
K1107_HUMAN	Uncharacterized protein KIAA1107 OS=Homo sapiens GN=KIAA1107 PE=1 SV=2	0	1	0.793294	-0.25	0.898993	0.343052
K1529_HUMAN	Uncharacterized protein KIAA1529 OS=Homo sapiens GN=KIAA1529 PE=1 SV=2	0	1	0.793294	-0.25	0.898993	0.343052
K1C10_HUMAN	Keratin, type I cytoskeletal 10 OS=Homo sapiens GN=KRT10 PE=1 SV=6	71	0	-5.91408	0.5	100.598	1.12675e-23
K1C14_HUMAN	Keratin, type I cytoskeletal 14 OS=Homo sapiens GN=KRT14 PE=1 SV=4	72	31	-1.24206	0.274272	18.3422	1.84575e-05
K1C16_HUMAN	Keratin, type I cytoskeletal 16 OS=Homo sapiens GN=KRT16 PE=1 SV=4	0	26	4.39369	-0.25	34.4229	4.43479e-09
K1C17_HUMAN	Keratin, type I cytoskeletal 17 OS=Homo sapiens GN=KRT17 PE=1 SV=2	94	72	-0.435873	0.0662651	3.82725	0.0504255
K1C18_HUMAN	Keratin, type I cytoskeletal 18 OS=Homo sapiens GN=KRT18 PE=1 SV=2	271	346	0.301855	-0.121556	6.63079	0.0100231
K1C19_HUMAN	Keratin, type I cytoskeletal 19 OS=Homo sapiens GN=KRT19 PE=1 SV=3	559	603	0.0562613	-0.0378657	0.429237	0.512364
K1C9_HUMAN	Keratin, type I cytoskeletal 9 OS=Homo sapiens GN=KRT9 PE=1 SV=3	17	23	0.355756	-0.21875	0.682251	0.408813
K22E_HUMAN	Keratin, type II cytoskeletal 2 epidermal OS=Homo sapiens GN=KRT2 PE=1 SV=2	27	0	-4.55543	0.5	37.7878	7.88733e-10
K2C1_HUMAN	Keratin, type II cytoskeletal 1 OS=Homo sapiens GN=KRT1 PE=1 SV=6	115	40	-1.55635	0.548387	40.8149	1.67353e-10
K2C5_HUMAN	Keratin, type II cytoskeletal 5 OS=Homo sapiens GN=KRT5 PE=1 SV=3	5	0	-2.37716	0.25	6.47604	0.0109339
K2C6A_HUMAN	Keratin, type II cytoskeletal 6A OS=Homo sapiens GN=KRT6A PE=1 SV=3	0	12	3.35223	-0.25	15.5405	8.07583e-05
K2C6B_HUMAN	Keratin, type II cytoskeletal 6B OS=Homo sapiens GN=KRT6B PE=1 SV=5	29	0	-4.65429	0.5	40.6397	1.83053e-10
K2C6C_HUMAN	Keratin, type II cytoskeletal 6C OS=Homo sapiens GN=KRT6C PE=1 SV=3	18	0	-4.00124	0.25	24.9599	5.85359e-07
K2C7_HUMAN	Keratin, type II cytoskeletal 7 OS=Homo sapiens GN=KRT7 PE=1 SV=4	198	225	0.130219	-0.0638298	0.861622	0.353285
K2C78_HUMAN	Keratin, type II cytoskeletal 78 OS=Homo sapiens GN=KRT78 PE=1 SV=2	0	1	0.793294	-0.25	0.898993	0.343052
K2C8_HUMAN	Keratin, type II cytoskeletal 8 OS=Homo sapiens GN=KRT8 PE=1 SV=7	447	536	0.212797	-0.0905392	5.19416	0.0226629
K6PL_HUMAN	6-phosphofructokinase, liver type OS=Homo sapiens GN=PFKL PE=1 SV=6	4	10	1.04525	-0.214286	2.35074	0.125223
K6PP_HUMAN	6-phosphofructokinase type C OS=Homo sapiens GN=PFKP PE=1 SV=2	8	5	-0.620667	0.211538	0.787236	0.374937
KAD1_HUMAN	Adenylate kinase isoenzyme 1 OS=Homo sapiens GN=AK1 PE=1 SV=3	2	0	-1.43348	0.25	2.27929	0.131112
KAD2_HUMAN	Adenylate kinase 2, mitochondrial OS=Homo sapiens GN=AK2 PE=1 SV=2	5	7	0.345904	-0.125	0.252819	0.615097
KAD4_HUMAN	Adenylate kinase isoenzyme 4, mitochondrial OS=Homo sapiens GN=AK3L1 PE=1 SV=1	2	0	-1.43348	0.25	2.27929	0.131112
KAP2_HUMAN	cAMP-dependent protein kinase type II-alpha regulatory subunit OS=Homo sapiens GN=PRKAR2A PE=1 SV=2	2	3	0.332314	-0.05	0.150179	0.698365
KCD12_HUMAN	BTB/POZ domain-containing protein KCTD12 OS=Homo sapiens GN=KCTD12 PE=1 SV=1	0	2	1.32389	-0.25	2.15777	0.141851
KCRU_HUMAN	Creatine kinase U-type, mitochondrial OS=Homo sapiens GN=CKMT1A PE=1 SV=1	25	11	-1.1556	0.291667	6.05773	0.0138456
KCY_HUMAN	UMP-CMP kinase OS=Homo sapiens GN=CMPK1 PE=1 SV=3	31	29	-0.147425	0.0333333	0.163208	0.68622
KIF5A_HUMAN	Kinesin heavy chain isoform 5A OS=Homo sapiens GN=KIF5A PE=1 SV=2	0	4	2.01594	-0.25	4.79545	0.028535
KNTC1_HUMAN	Kinetochore-associated protein 1 OS=Homo sapiens GN=KNTC1 PE=1 SV=1	0	1	0.793294	-0.25	0.898993	0.343052
KPYM_HUMAN	Pyruvate kinase isozymes M1/M2 OS=Homo sapiens GN=PKM2 PE=1 SV=4	196	229	0.170581	-0.0776471	1.48208	0.223449
KS6A5_HUMAN	Ribosomal protein S6 kinase alpha-5 OS=Homo sapiens GN=RPS6KA5 PE=1 SV=1	1	0	-0.902873	0.25	0.949624	0.329815
KU70_HUMAN	ATP-dependent DNA helicase 2 subunit 1 OS=Homo sapiens GN=XRCC6 PE=1 SV=2	14	18	0.281556	-0.125	0.355719	0.550893
KU86_HUMAN	ATP-dependent DNA helicase 2 subunit 2 OS=Homo sapiens GN=XRCC5 PE=1 SV=3	9	8	-0.203001	0.279412	0.100074	0.751741
KV113_HUMAN	Ig kappa chain V-I region Lay OS=Homo sapiens PE=1 SV=1	1	0	-0.902873	0.25	0.949624	0.329815
KV201_HUMAN	Ig kappa chain V-II region Cum OS=Homo sapiens PE=1 SV=1	2	0	-1.43348	0.5	2.27929	0.131112
KV203_HUMAN	Ig kappa chain V-II region MIL OS=Homo sapiens PE=1 SV=1	1	5	1.41948	-0.791667	2.5492	0.11035
KV302_HUMAN	Ig kappa chain V-III region SIE OS=Homo sapiens PE=1 SV=1	12	3	-1.69605	0.7	5.93425	0.0148494
KV304_HUMAN	Ig kappa chain V-III region Ti OS=Homo sapiens PE=1 SV=1	3	0	-1.82059	0.25	3.66333	0.0556222
KV309_HUMAN	Ig kappa chain V-III region VG (Fragment) OS=Homo sapiens PE=1 SV=1	1	0	-0.902873	0.25	0.949624	0.329815
LA_HUMAN	Lupus La protein OS=Homo sapiens GN=SSB PE=1 SV=2	8	7	-0.219959	-0.0833333	0.106598	0.744051
LAC_HUMAN	Ig lambda chain C regions OS=Homo sapiens GN=IGLC1 PE=1 SV=1	12	7	-0.73878	0.447368	1.4898	0.222248
LACTB_HUMAN	Serine beta-lactamase-like protein LACTB, mitochondrial OS=Homo sapiens GN=LACTB PE=1 SV=2	0	1	0.793294	-0.25	0.898993	0.343052
LAD1_HUMAN	Ladinin-1 OS=Homo sapiens GN=LAD1 PE=1 SV=2	13	17	0.302445	-0.1	0.387716	0.533502
LAMB3_HUMAN	Laminin subunit beta-3 OS=Homo sapiens GN=LAMB3 PE=1 SV=1	0	1	0.793294	-0.25	0.898993	0.343052
LAMP1_HUMAN	Lysosome-associated membrane glycoprotein 1 OS=Homo sapiens GN=LAMP1 PE=1 SV=3	1	2	0.475809	-0.0833333	0.259634	0.610371
LAMP2_HUMAN	Lysosome-associated membrane glycoprotein 2 OS=Homo sapiens GN=LAMP2 PE=1 SV=2	11	12	0.0584718	-0.163043	0.0135218	0.907428
LAP2A_HUMAN	Lamina-associated polypeptide 2, isoform alpha OS=Homo sapiens GN=TMPO PE=1 SV=2	2	0	-1.43348	0.25	2.27929	0.131112
LAP2B_HUMAN	Lamina-associated polypeptide 2, isoforms beta/gamma OS=Homo sapiens GN=TMPO PE=1 SV=2	0	5	2.26757	-0.25	6.13074	0.0132852
LASP1_HUMAN	LIM and SH3 domain protein 1 OS=Homo sapiens GN=LASP1 PE=1 SV=2	7	15	0.923845	-0.443182	2.62305	0.105322
LC7L2_HUMAN	Putative RNA-binding protein Luc7-like 2 OS=Homo sapiens GN=LUC7L2 PE=1 SV=2	0	4	2.01594	-0.5	4.79545	0.028535
LDHA_HUMAN	L-lactate dehydrogenase A chain OS=Homo sapiens GN=LDHA PE=1 SV=2	47	61	0.313798	-0.12963	1.32534	0.249636
LEG1_HUMAN	Galectin-1 OS=Homo sapiens GN=LGALS1 PE=1 SV=2	0	1	0.793294	-0.25	0.898993	0.343052
LEG3_HUMAN	Galectin-3 OS=Homo sapiens GN=LGALS3 PE=1 SV=5	23	20	-0.245642	0.0697674	0.33545	0.562467
LEG4_HUMAN	Galectin-4 OS=Homo sapiens GN=LGALS4 PE=1 SV=1	75	74	-0.0741676	0.00671141	0.0985288	0.753602
LEG8_HUMAN	Galectin-8 OS=Homo sapiens GN=LGALS8 PE=1 SV=3	2	0	-1.43348	0.25	2.27929	0.131112
LG3BP_HUMAN	Galectin-3-binding protein OS=Homo sapiens GN=LGALS3BP PE=1 SV=1	18	14	-0.391238	0.125	0.655162	0.418273
LGMN_HUMAN	Legumain OS=Homo sapiens GN=LGMN PE=1 SV=1	1	0	-0.902873	0.25	0.949624	0.329815
LIMA1_HUMAN	LIM domain and actin-binding protein 1 OS=Homo sapiens GN=LIMA1 PE=1 SV=1	3	2	-0.441906	-0.05	0.219239	0.639621
LIPP_HUMAN	Pancreatic triacylglycerol lipase OS=Homo sapiens GN=PNLIP PE=1 SV=1	5	0	-2.37716	0.25	6.47604	0.0109339
LKHA4_HUMAN	Leukotriene A-4 hydrolase OS=Homo sapiens GN=LTA4H PE=1 SV=2	0	1	0.793294	-0.25	0.898993	0.343052
LMAN1_HUMAN	Protein ERGIC-53 OS=Homo sapiens GN=LMAN1 PE=1 SV=2	0	1	0.793294	-0.25	0.898993	0.343052
LMNA_HUMAN	Lamin-A/C OS=Homo sapiens GN=LMNA PE=1 SV=1	324	340	0.0147929	-0.0240964	0.0176809	0.894218
LMNB1_HUMAN	Lamin-B1 OS=Homo sapiens GN=LMNB1 PE=1 SV=2	57	57	-0.0549764	0	0.0410671	0.839408
LMNB2_HUMAN	Lamin-B2 OS=Homo sapiens GN=LMNB2 PE=1 SV=3	41	36	-0.237061	0.0649351	0.540312	0.462303
LMO7_HUMAN	LIM domain only protein 7 OS=Homo sapiens GN=LMO7 PE=1 SV=2	0	13	3.45728	-0.5	16.8878	3.96548e-05
LONM_HUMAN	Lon protease homolog, mitochondrial OS=Homo sapiens GN=LONP1 PE=1 SV=2	5	0	-2.37716	0.5	6.47604	0.0109339
LPH_HUMAN	Lactase-phlorizin hydrolase OS=Homo sapiens GN=LCT PE=1 SV=2	0	1	0.793294	-0.25	0.898993	0.343052
LPPRC_HUMAN	Leucine-rich PPR motif-containing protein, mitochondrial OS=Homo sapiens GN=LRPPRC PE=1 SV=3	2	1	-0.585394	0.0833333	0.324743	0.568771
LUM_HUMAN	Lumican OS=Homo sapiens GN=LUM PE=1 SV=2	5	14	1.23284	-0.421053	4.00085	0.0454774
LYPA1_HUMAN	Acyl-protein thioesterase 1 OS=Homo sapiens GN=LYPLA1 PE=1 SV=1	2	1	-0.585394	0.25	0.324743	0.568771
LYRIC_HUMAN	Protein LYRIC OS=Homo sapiens GN=MTDH PE=1 SV=2	2	2	-0.0547944	0	0.00128214	0.971436
LYSC_HUMAN	Lysozyme C OS=Homo sapiens GN=LYZ PE=1 SV=1	34	13	-1.36335	0.515957	10.441	0.0012325
M3K4_HUMAN	Mitogen-activated protein kinase kinase kinase 4 OS=Homo sapiens GN=MAP3K4 PE=1 SV=1	1	0	-0.902873	0.25	0.949624	0.329815
M3K5_HUMAN	Mitogen-activated protein kinase kinase kinase 5 OS=Homo sapiens GN=MAP3K5 PE=1 SV=1	1	0	-0.902873	0.25	0.949624	0.329815
MA2B1_HUMAN	Lysosomal alpha-mannosidase OS=Homo sapiens GN=MAN2B1 PE=1 SV=3	3	0	-1.82059	0.25	3.66333	0.0556222
MAL2_HUMAN	Protein MAL2 OS=Homo sapiens GN=MAL2 PE=1 SV=1	4	3	-0.359741	0.178571	0.171624	0.678673
MARCS_HUMAN	Myristoylated alanine-rich C-kinase substrate OS=Homo sapiens GN=MARCKS PE=1 SV=4	3	8	1.06762	-0.590909	2.07852	0.149385
MAT2B_HUMAN	Methionine adenosyltransferase 2 subunit beta OS=Homo sapiens GN=MAT2B PE=1 SV=1	4	4	-0.054801	0.125	0.00271551	0.958441
MATR3_HUMAN	Matrin-3 OS=Homo sapiens GN=MATR3 PE=1 SV=2	9	7	-0.368146	0.34375	0.32246	0.570133
MBOA4_HUMAN	Ghrelin O-acyltransferase OS=Homo sapiens GN=MBOAT4 PE=1 SV=2	1	0	-0.902873	0.25	0.949624	0.329815
MDHC_HUMAN	Malate dehydrogenase, cytoplasmic OS=Homo sapiens GN=MDH1 PE=1 SV=4	0	7	2.66827	-1	8.81239	0.00299191
MDHM_HUMAN	Malate dehydrogenase, mitochondrial OS=Homo sapiens GN=MDH2 PE=1 SV=3	52	48	-0.167959	0.04	0.347329	0.555629
MDSP_HUMAN	Dual specificity protein phosphatase 13 isoform MDSP OS=Homo sapiens GN=DUSP13 PE=1 SV=1	0	1	0.793294	-0.25	0.898993	0.343052
MELPH_HUMAN	Melanophilin OS=Homo sapiens GN=MLPH PE=1 SV=1	3	1	-0.972506	0.125	0.999081	0.317533
MET7A_HUMAN	Methyltransferase-like protein 7A OS=Homo sapiens GN=METTL7A PE=1 SV=1	2	1	-0.585394	0.25	0.324743	0.568771
METK2_HUMAN	S-adenosylmethionine synthetase isoform type-2 OS=Homo sapiens GN=MAT2A PE=1 SV=1	8	9	0.0933697	-0.0588235	0.0262498	0.871292
MFAP2_HUMAN	Microfibrillar-associated protein 2 OS=Homo sapiens GN=MFAP2 PE=2 SV=1	2	1	-0.585394	0.0833333	0.324743	0.568771
MFS10_HUMAN	Major facilitator superfamily domain-containing protein 10 OS=Homo sapiens GN=MFSD10 PE=2 SV=1	0	3	1.711	-0.5	3.46801	0.0625666
MGST1_HUMAN	Microsomal glutathione S-transferase 1 OS=Homo sapiens GN=MGST1 PE=1 SV=1	1	0	-0.902873	0.25	0.949624	0.329815
MGST3_HUMAN	Microsomal glutathione S-transferase 3 OS=Homo sapiens GN=MGST3 PE=1 SV=1	7	10	0.392904	-0.132353	0.412466	0.52072
ML12A_HUMAN	Myosin regulatory light chain 12A OS=Homo sapiens GN=MYL12A PE=1 SV=2	22	24	0.0643629	-0.0434783	0.0273535	0.868638
MLP3A_HUMAN	Microtubule-associated proteins 1A/1B light chain 3A OS=Homo sapiens GN=MAP1LC3A PE=1 SV=2	0	2	1.32389	-0.5	2.15777	0.141851
MMAA_HUMAN	Methylmalonic aciduria type A protein, mitochondrial OS=Homo sapiens GN=MMAA PE=1 SV=1	2	1	-0.585394	0.0833333	0.324743	0.568771
MMP17_HUMAN	Matrix metalloproteinase-17 OS=Homo sapiens GN=MMP17 PE=1 SV=3	2	0	-1.43348	0.25	2.27929	0.131112
MMSA_HUMAN	Methylmalonate-semialdehyde dehydrogenase [acylating], mitochondrial OS=Homo sapiens GN=ALDH6A1 PE=1 SV=2	2	0	-1.43348	0.25	2.27929	0.131112
MOES_HUMAN	Moesin OS=Homo sapiens GN=MSN PE=1 SV=3	15	15	-0.0548373	-0.125	0.0106495	0.917807
MOGS_HUMAN	Mannosyl-oligosaccharide glucosidase OS=Homo sapiens GN=MOGS PE=1 SV=5	1	4	1.16786	-0.35	1.65044	0.198899
MPCP_HUMAN	Phosphate carrier protein, mitochondrial OS=Homo sapiens GN=SLC25A3 PE=1 SV=2	9	10	0.0795688	-0.157895	0.0209877	0.884812
MPKS1_HUMAN	Mitogen-activated protein kinase scaffold protein 1 OS=Homo sapiens GN=MAPKSP1 PE=1 SV=1	1	0	-0.902873	0.25	0.949624	0.329815
MRP_HUMAN	MARCKS-related protein OS=Homo sapiens GN=MARCKSL1 PE=1 SV=2	4	4	-0.054801	-0.125	0.00271551	0.958441
MST4_HUMAN	Serine/threonine-protein kinase MST4 OS=Homo sapiens GN=MST4 PE=1 SV=2	0	1	0.793294	-0.25	0.898993	0.343052
MTCH2_HUMAN	Mitochondrial carrier homolog 2 OS=Homo sapiens GN=MTCH2 PE=1 SV=1	2	2	-0.0547944	0	0.00128214	0.971436
MTPN_HUMAN	Myotrophin OS=Homo sapiens GN=MTPN PE=1 SV=2	0	2	1.32389	-0.25	2.15777	0.141851
MUC1_HUMAN	Mucin-1 OS=Homo sapiens GN=MUC1 PE=1 SV=2	2	1	-0.585394	0.0833333	0.324743	0.568771
MUC13_HUMAN	Mucin-13 OS=Homo sapiens GN=MUC13 PE=1 SV=1	2	0	-1.43348	0.25	2.27929	0.131112
MUC5A_HUMAN	Mucin-5AC (Fragments) OS=Homo sapiens GN=MUC5AC PE=1 SV=3	71	97	0.390663	0.0282738	3.11961	0.0773555
MUC5B_HUMAN	Mucin-5B OS=Homo sapiens GN=MUC5B PE=1 SV=2	5	8	0.511049	-0.0192308	0.56772	0.451166
MVP_HUMAN	Major vault protein OS=Homo sapiens GN=MVP PE=1 SV=4	38	51	0.358935	-0.146067	1.43982	0.230168
MX1_HUMAN	Interferon-induced GTP-binding protein Mx1 OS=Homo sapiens GN=MX1 PE=1 SV=4	2	2	-0.0547944	0	0.00128214	0.971436
MYH14_HUMAN	Myosin-14 OS=Homo sapiens GN=MYH14 PE=1 SV=1	132	186	0.440248	-0.169811	7.33657	0.00675656
MYH9_HUMAN	Myosin-9 OS=Homo sapiens GN=MYH9 PE=1 SV=4	191	236	0.251882	-0.105386	3.23384	0.0721315
MYL6_HUMAN	Myosin light polypeptide 6 OS=Homo sapiens GN=MYL6 PE=1 SV=2	31	44	0.434838	-0.173333	1.79017	0.180905
MYL9_HUMAN	Myosin regulatory light polypeptide 9 OS=Homo sapiens GN=MYL9 PE=1 SV=4	7	5	-0.455519	0.0416667	0.398707	0.527758
MYO3B_HUMAN	Myosin-IIIB OS=Homo sapiens GN=MYO3B PE=2 SV=3	3	1	-0.972506	0.3125	0.999081	0.317533
MYO6_HUMAN	Myosin-VI OS=Homo sapiens GN=MYO6 PE=1 SV=4	1	0	-0.902873	0.25	0.949624	0.329815
MYOF_HUMAN	Myoferlin OS=Homo sapiens GN=MYOF PE=1 SV=1	2	10	1.7373	-0.375	5.3033	0.0212851
NACA_HUMAN	Nascent polypeptide-associated complex subunit alpha OS=Homo sapiens GN=NACA PE=1 SV=1	6	7	0.131691	-0.173077	0.0421046	0.83742
NAMPT_HUMAN	Nicotinamide phosphoribosyltransferase OS=Homo sapiens GN=NAMPT PE=1 SV=1	6	3	-0.825581	0.0833333	1.07702	0.299366
NAPEP_HUMAN	N-acyl-phosphatidylethanolamine-hydrolyzing phospholipase D OS=Homo sapiens GN=NAPEPLD PE=1 SV=2	1	0	-0.902873	0.25	0.949624	0.329815
NAV1_HUMAN	Neuron navigator 1 OS=Homo sapiens GN=NAV1 PE=1 SV=2	1	0	-0.902873	0.25	0.949624	0.329815
NB5R1_HUMAN	NADH-cytochrome b5 reductase 1 OS=Homo sapiens GN=CYB5R1 PE=1 SV=1	0	3	1.711	-0.25	3.46801	0.0625666
NB5R3_HUMAN	NADH-cytochrome b5 reductase 3 OS=Homo sapiens GN=CYB5R3 PE=1 SV=3	2	4	0.637254	-0.333333	0.55928	0.454551
NCPR_HUMAN	NADPH--cytochrome P450 reductase OS=Homo sapiens GN=POR PE=1 SV=2	1	0	-0.902873	0.25	0.949624	0.329815
NDKA_HUMAN	Nucleoside diphosphate kinase A OS=Homo sapiens GN=NME1 PE=1 SV=1	6	1	-1.74329	0.821429	3.87848	0.0489089
NDRG1_HUMAN	Protein NDRG1 OS=Homo sapiens GN=NDRG1 PE=1 SV=1	10	9	-0.189207	0.0394737	0.0950393	0.757866
NDUA5_HUMAN	NADH dehydrogenase [ubiquinone] 1 alpha subcomplex subunit 5 OS=Homo sapiens GN=NDUFA5 PE=1 SV=3	0	3	1.711	-0.25	3.46801	0.0625666
NDUA9_HUMAN	NADH dehydrogenase [ubiquinone] 1 alpha subcomplex subunit 9, mitochondrial OS=Homo sapiens GN=NDUFA9 PE=1 SV=2	0	1	0.793294	-0.25	0.898993	0.343052
NDUAA_HUMAN	NADH dehydrogenase [ubiquinone] 1 alpha subcomplex subunit 10, mitochondrial OS=Homo sapiens GN=NDUFA10 PE=1 SV=1	1	2	0.475809	-0.25	0.259634	0.610371
NDUB4_HUMAN	NADH dehydrogenase [ubiquinone] 1 beta subcomplex subunit 4 OS=Homo sapiens GN=NDUFB4 PE=1 SV=3	2	0	-1.43348	0.25	2.27929	0.131112
NDUS1_HUMAN	NADH-ubiquinone oxidoreductase 75 kDa subunit, mitochondrial OS=Homo sapiens GN=NDUFS1 PE=1 SV=3	4	9	0.91086	-0.538462	1.72272	0.189343
NDUS2_HUMAN	NADH dehydrogenase [ubiquinone] iron-sulfur protein 2, mitochondrial OS=Homo sapiens GN=NDUFS2 PE=1 SV=2	2	0	-1.43348	0.25	2.27929	0.131112
NDUS3_HUMAN	NADH dehydrogenase [ubiquinone] iron-sulfur protein 3, mitochondrial OS=Homo sapiens GN=NDUFS3 PE=1 SV=1	0	3	1.711	-0.75	3.46801	0.0625666
NDUS8_HUMAN	NADH dehydrogenase [ubiquinone] iron-sulfur protein 8, mitochondrial OS=Homo sapiens GN=NDUFS8 PE=1 SV=1	3	4	0.250142	-0.178571	0.100717	0.750971
NDUV2_HUMAN	NADH dehydrogenase [ubiquinone] flavoprotein 2, mitochondrial OS=Homo sapiens GN=NDUFV2 PE=1 SV=2	1	0	-0.902873	0.25	0.949624	0.329815
NEUT_HUMAN	Neurotensin/neuromedin N OS=Homo sapiens GN=NTS PE=1 SV=2	0	1	0.793294	-0.25	0.898993	0.343052
NGAL_HUMAN	Neutrophil gelatinase-associated lipocalin OS=Homo sapiens GN=LCN2 PE=1 SV=2	2	0	-1.43348	0.5	2.27929	0.131112
NH2L1_HUMAN	NHP2-like protein 1 OS=Homo sapiens GN=NHP2L1 PE=1 SV=3	1	1	-0.0547911	0	0.000576902	0.980838
NHRF1_HUMAN	Na(+)/H(+) exchange regulatory cofactor NHE-RF1 OS=Homo sapiens GN=SLC9A3R1 PE=1 SV=4	0	1	0.793294	-0.25	0.898993	0.343052
NHS_HUMAN	Nance-Horan syndrome protein OS=Homo sapiens GN=NHS PE=1 SV=1	0	1	0.793294	-0.25	0.898993	0.343052
NIBL1_HUMAN	Niban-like protein 1 OS=Homo sapiens GN=FAM129B PE=1 SV=2	6	16	1.19659	-0.159091	4.25081	0.0392315
NIPS1_HUMAN	Protein NipSnap homolog 1 OS=Homo sapiens GN=NIPSNAP1 PE=1 SV=1	1	2	0.475809	-0.0833333	0.259634	0.610371
NIPS2_HUMAN	Protein NipSnap homolog 2 OS=Homo sapiens GN=GBAS PE=1 SV=1	5	1	-1.52908	0.375	2.8297	0.0925358
NNMT_HUMAN	Nicotinamide N-methyltransferase OS=Homo sapiens GN=NNMT PE=1 SV=1	0	6	2.48178	-0.5	7.47028	0.00627259
NNTM_HUMAN	NAD(P) transhydrogenase, mitochondrial OS=Homo sapiens GN=NNT PE=1 SV=3	5	0	-2.37716	0.5	6.47604	0.0109339
NONO_HUMAN	Non-POU domain-containing octamer-binding protein OS=Homo sapiens GN=NONO PE=1 SV=4	6	4	-0.520642	0.1	0.459435	0.497888
NOP56_HUMAN	Nucleolar protein 56 OS=Homo sapiens GN=NOP56 PE=1 SV=4	2	0	-1.43348	0.25	2.27929	0.131112
NP1L1_HUMAN	Nucleosome assembly protein 1-like 1 OS=Homo sapiens GN=NAP1L1 PE=1 SV=1	1	0	-0.902873	0.25	0.949624	0.329815
NPC1_HUMAN	Niemann-Pick C1 protein OS=Homo sapiens GN=NPC1 PE=1 SV=2	1	3	0.862917	-0.125	0.864036	0.352612
NPM_HUMAN	Nucleophosmin OS=Homo sapiens GN=NPM1 PE=1 SV=2	27	29	0.043978	-0.0357143	0.0155657	0.900711
NPTN_HUMAN	Neuroplastin OS=Homo sapiens GN=NPTN PE=1 SV=1	4	2	-0.746849	0.25	0.69953	0.402942
NQO1_HUMAN	NAD(P)H dehydrogenase [quinone] 1 OS=Homo sapiens GN=NQO1 PE=1 SV=1	18	15	-0.299522	0.204545	0.393373	0.530532
NRG3_HUMAN	Pro-neuregulin-3, membrane-bound isoform OS=Homo sapiens GN=NRG3 PE=1 SV=1	0	2	1.32389	-0.25	2.15777	0.141851
NSF1C_HUMAN	NSFL1 cofactor p47 OS=Homo sapiens GN=NSFL1C PE=1 SV=2	0	2	1.32389	-0.25	2.15777	0.141851
NUCB1_HUMAN	Nucleobindin-1 OS=Homo sapiens GN=NUCB1 PE=1 SV=4	3	1	-0.972506	0.3125	0.999081	0.317533
NUCL_HUMAN	Nucleolin OS=Homo sapiens GN=NCL PE=1 SV=3	35	51	0.473913	-0.186047	2.40972	0.120584
NUMA1_HUMAN	Nuclear mitotic apparatus protein 1 OS=Homo sapiens GN=NUMA1 PE=1 SV=2	0	1	0.793294	-0.25	0.898993	0.343052
O2T35_HUMAN	Olfactory receptor 2T35 OS=Homo sapiens GN=OR2T35 PE=2 SV=1	22	24	0.0643629	-0.0434783	0.0273535	0.868638
OAT_HUMAN	Ornithine aminotransferase, mitochondrial OS=Homo sapiens GN=OAT PE=1 SV=1	1	0	-0.902873	0.25	0.949624	0.329815
OCAD2_HUMAN	OCIA domain-containing protein 2 OS=Homo sapiens GN=OCIAD2 PE=1 SV=1	1	0	-0.902873	0.25	0.949624	0.329815
ODO1_HUMAN	2-oxoglutarate dehydrogenase E1 component, mitochondrial OS=Homo sapiens GN=OGDH PE=1 SV=3	1	2	0.475809	-0.25	0.259634	0.610371
ODO2_HUMAN	Dihydrolipoyllysine-residue succinyltransferase component of 2-oxoglutarate dehydrogenase complex, mitochondrial OS=Homo sapiens GN=DLST PE=1 SV=3	15	16	0.0314046	-0.0322581	0.00538095	0.941524
ODP2_HUMAN	Dihydrolipoyllysine-residue acetyltransferase component of pyruvate dehydrogenase complex, mitochondrial OS=Homo sapiens GN=DLAT PE=1 SV=3	0	1	0.793294	-0.25	0.898993	0.343052
ODPB_HUMAN	Pyruvate dehydrogenase E1 component subunit beta, mitochondrial OS=Homo sapiens GN=PDHB PE=1 SV=3	5	0	-2.37716	0.5	6.47604	0.0109339
OGDHL_HUMAN	2-oxoglutarate dehydrogenase E1 component-like, mitochondrial OS=Homo sapiens GN=OGDHL PE=2 SV=3	1	0	-0.902873	0.25	0.949624	0.329815
OLA1_HUMAN	Obg-like ATPase 1 OS=Homo sapiens GN=OLA1 PE=1 SV=2	8	8	-0.0548142	0	0.00559702	0.940363
OLFM4_HUMAN	Olfactomedin-4 OS=Homo sapiens GN=OLFM4 PE=1 SV=1	41	22	-0.918266	0.0634921	6.52515	0.010636
OR7C1_HUMAN	Olfactory receptor 7C1 OS=Homo sapiens GN=OR7C1 PE=2 SV=1	0	1	0.793294	-0.25	0.898993	0.343052
OST48_HUMAN	Dolichyl-diphosphooligosaccharide--protein glycosyltransferase 48 kDa subunit OS=Homo sapiens GN=DDOST PE=1 SV=4	9	8	-0.203001	0.294118	0.100074	0.751741
OSTC_HUMAN	Oligosaccharyltransferase complex subunit OSTC OS=Homo sapiens GN=OSTC PE=1 SV=1	0	2	1.32389	-0.25	2.15777	0.141851
OTC_HUMAN	Ornithine carbamoyltransferase, mitochondrial OS=Homo sapiens GN=OTC PE=1 SV=3	3	0	-1.82059	0.25	3.66333	0.0556222
OTUB1_HUMAN	Ubiquitin thioesterase OTUB1 OS=Homo sapiens GN=OTUB1 PE=1 SV=2	2	0	-1.43348	0.25	2.27929	0.131112
P5CS_HUMAN	Delta-1-pyrroline-5-carboxylate synthetase OS=Homo sapiens GN=ALDH18A1 PE=1 SV=2	15	2	-2.37787	0.632353	11.421	0.000726196
PA1B2_HUMAN	Platelet-activating factor acetylhydrolase IB subunit beta OS=Homo sapiens GN=PAFAH1B2 PE=1 SV=1	2	2	-0.0547944	-0.125	0.00128214	0.971436
PA2G4_HUMAN	Proliferation-associated protein 2G4 OS=Homo sapiens GN=PA2G4 PE=1 SV=3	1	5	1.41948	-0.375	2.5492	0.11035
PABP1_HUMAN	Polyadenylate-binding protein 1 OS=Homo sapiens GN=PABPC1 PE=1 SV=2	7	6	-0.241309	0.173077	0.115276	0.734215
PABP2_HUMAN	Polyadenylate-binding protein 2 OS=Homo sapiens GN=PABPN1 PE=1 SV=3	5	5	-0.0548043	0	0.00343502	0.953264
PAIRB_HUMAN	Plasminogen activator inhibitor 1 RNA-binding protein OS=Homo sapiens GN=SERBP1 PE=1 SV=2	5	0	-2.37716	0.75	6.47604	0.0109339
PARK7_HUMAN	Protein DJ-1 OS=Homo sapiens GN=PARK7 PE=1 SV=2	7	6	-0.241309	0.0576923	0.115276	0.734215
PARP1_HUMAN	Poly [ADP-ribose] polymerase 1 OS=Homo sapiens GN=PARP1 PE=1 SV=4	5	3	-0.611368	0.21875	0.549937	0.458343
PBIP1_HUMAN	Pre-B-cell leukemia transcription factor-interacting protein 1 OS=Homo sapiens GN=PBXIP1 PE=1 SV=1	1	0	-0.902873	0.25	0.949624	0.329815
PCBP1_HUMAN	Poly(rC)-binding protein 1 OS=Homo sapiens GN=PCBP1 PE=1 SV=2	14	13	-0.152767	0.157407	0.0832858	0.772893
PCBP2_HUMAN	Poly(rC)-binding protein 2 OS=Homo sapiens GN=PCBP2 PE=1 SV=1	0	2	1.32389	-0.25	2.15777	0.141851
PCKGM_HUMAN	Phosphoenolpyruvate carboxykinase [GTP], mitochondrial OS=Homo sapiens GN=PCK2 PE=1 SV=2	1	2	0.475809	-0.0833333	0.259634	0.610371
PDC6I_HUMAN	Programmed cell death 6-interacting protein OS=Homo sapiens GN=PDCD6IP PE=1 SV=1	11	10	-0.177766	-0.107143	0.0910774	0.762812
PDCD4_HUMAN	Programmed cell death protein 4 OS=Homo sapiens GN=PDCD4 PE=1 SV=1	1	0	-0.902873	0.25	0.949624	0.329815
PDCD6_HUMAN	Programmed cell death protein 6 OS=Homo sapiens GN=PDCD6 PE=1 SV=1	4	3	-0.359741	0.0357143	0.171624	0.678673
PDIA1_HUMAN	Protein disulfide-isomerase OS=Homo sapiens GN=P4HB PE=1 SV=3	37	36	-0.0932148	0.0136986	0.0776398	0.780522
PDIA2_HUMAN	Protein disulfide-isomerase A2 OS=Homo sapiens GN=PDIA2 PE=1 SV=2	2	0	-1.43348	0.25	2.27929	0.131112
PDIA3_HUMAN	Protein disulfide-isomerase A3 OS=Homo sapiens GN=PDIA3 PE=1 SV=4	62	84	0.377524	-0.150685	2.54729	0.110484
PDIA4_HUMAN	Protein disulfide-isomerase A4 OS=Homo sapiens GN=PDIA4 PE=1 SV=2	19	21	0.0812035	0.08125	0.0380772	0.845288
PDIA6_HUMAN	Protein disulfide-isomerase A6 OS=Homo sapiens GN=PDIA6 PE=1 SV=1	37	38	-0.0175918	-0.0133333	0.00238763	0.961028
PDLI1_HUMAN	PDZ and LIM domain protein 1 OS=Homo sapiens GN=PDLIM1 PE=1 SV=4	0	1	0.793294	-0.25	0.898993	0.343052
PDXD1_HUMAN	Pyridoxal-dependent decarboxylase domain-containing protein 1 OS=Homo sapiens GN=PDXDC1 PE=1 SV=2	2	0	-1.43348	0.25	2.27929	0.131112
PEBP1_HUMAN	Phosphatidylethanolamine-binding protein 1 OS=Homo sapiens GN=PEBP1 PE=1 SV=3	5	7	0.345904	-0.270833	0.252819	0.615097
PEPC_HUMAN	Gastricsin OS=Homo sapiens GN=PGC PE=1 SV=1	0	1	0.793294	-0.25	0.898993	0.343052
PEPL_HUMAN	Periplakin OS=Homo sapiens GN=PPL PE=1 SV=3	0	1	0.793294	-0.25	0.898993	0.343052
PERM_HUMAN	Myeloperoxidase OS=Homo sapiens GN=MPO PE=1 SV=1	40	0	-5.10273	0.5	56.3309	6.12439e-14
PGAM1_HUMAN	Phosphoglycerate mutase 1 OS=Homo sapiens GN=PGAM1 PE=1 SV=2	6	9	0.445019	-0.5	0.47976	0.488531
PGDH_HUMAN	15-hydroxyprostaglandin dehydrogenase [NAD+] OS=Homo sapiens GN=HPGD PE=1 SV=1	1	0	-0.902873	0.25	0.949624	0.329815
PGK1_HUMAN	Phosphoglycerate kinase 1 OS=Homo sapiens GN=PGK1 PE=1 SV=3	76	100	0.337331	-0.136364	2.44089	0.118209
PGM1_HUMAN	Phosphoglucomutase-1 OS=Homo sapiens GN=PGM1 PE=1 SV=3	1	7	1.82019	-0.625	4.55335	0.0328544
PGM2_HUMAN	Phosphoglucomutase-2 OS=Homo sapiens GN=PGM2 PE=1 SV=4	3	2	-0.441906	-0.05	0.219239	0.639621
PGRC1_HUMAN	Membrane-associated progesterone receptor component 1 OS=Homo sapiens GN=PGRMC1 PE=1 SV=3	2	5	0.888878	-0.285714	1.13594	0.286511
PGS1_HUMAN	Biglycan OS=Homo sapiens GN=BGN PE=1 SV=2	7	3	-1.01208	0.275	1.71587	0.190225
PHB_HUMAN	Prohibitin OS=Homo sapiens GN=PHB PE=1 SV=1	5	15	1.32456	-0.5625	4.74403	0.0294001
PHB2_HUMAN	Prohibitin-2 OS=Homo sapiens GN=PHB2 PE=1 SV=2	37	26	-0.545053	0.174603	2.35677	0.12474
PHF8_HUMAN	Histone lysine demethylase PHF8 OS=Homo sapiens GN=PHF8 PE=1 SV=3	1	0	-0.902873	0.25	0.949624	0.329815
PHIP_HUMAN	PH-interacting protein OS=Homo sapiens GN=PHIP PE=1 SV=1	2	0	-1.43348	0.25	2.27929	0.131112
PHLB1_HUMAN	Pleckstrin homology-like domain family B member 1 OS=Homo sapiens GN=PHLDB1 PE=1 SV=1	1	0	-0.902873	0.25	0.949624	0.329815
PKP3_HUMAN	Plakophilin-3 OS=Homo sapiens GN=PKP3 PE=1 SV=1	5	8	0.511049	-0.365385	0.56772	0.451166
PLAK_HUMAN	Junction plakoglobin OS=Homo sapiens GN=JUP PE=1 SV=3	34	52	0.541796	-0.30814	3.13269	0.0767368
PLBL1_HUMAN	Putative phospholipase B-like 1 OS=Homo sapiens GN=PLBD1 PE=1 SV=2	11	3	-1.58275	0.339286	4.99244	0.0254584
PLCL2_HUMAN	Inactive phospholipase C-like protein 2 OS=Homo sapiens GN=PLCL2 PE=1 SV=2	1	2	0.475809	-0.25	0.259634	0.610371
PLEC1_HUMAN	Plectin-1 OS=Homo sapiens GN=PLEC1 PE=1 SV=3	189	410	1.07587	-0.368948	76.6018	2.09152e-18
PLIN3_HUMAN	Perilipin-3 OS=Homo sapiens GN=PLIN3 PE=1 SV=2	0	16	3.73317	-0.75	20.9318	4.75927e-06
PLP2_HUMAN	Proteolipid protein 2 OS=Homo sapiens GN=PLP2 PE=1 SV=1	2	2	-0.0547944	0.125	0.00128214	0.971436
PLSI_HUMAN	Plastin-1 OS=Homo sapiens GN=PLS1 PE=1 SV=2	10	4	-1.15487	0.321429	2.79095	0.094798
PLSL_HUMAN	Plastin-2 OS=Homo sapiens GN=LCP1 PE=1 SV=5	4	0	-2.12553	0.25	5.06554	0.0244061
PLST_HUMAN	Plastin-3 OS=Homo sapiens GN=PLS3 PE=1 SV=4	0	2	1.32389	-0.25	2.15777	0.141851
PML_HUMAN	Probable transcription factor PML OS=Homo sapiens GN=PML PE=1 SV=3	1	10	2.2679	-0.886364	7.85453	0.00506935
PNCB_HUMAN	Nicotinate phosphoribosyltransferase OS=Homo sapiens GN=NAPRT1 PE=1 SV=2	14	9	-0.628446	0.108696	1.2672	0.260293
PNPH_HUMAN	Purine nucleoside phosphorylase OS=Homo sapiens GN=NP PE=1 SV=2	15	13	-0.244486	0.1875	0.225202	0.635104
POF1B_HUMAN	Protein POF1B OS=Homo sapiens GN=POF1B PE=1 SV=2	2	4	0.637254	-0.25	0.55928	0.454551
POSTN_HUMAN	Periostin OS=Homo sapiens GN=POSTN PE=1 SV=2	27	11	-1.26171	0.315789	7.48281	0.00622908
PP1A_HUMAN	Serine/threonine-protein phosphatase PP1-alpha catalytic subunit OS=Homo sapiens GN=PPP1CA PE=1 SV=1	4	0	-2.12553	0.5	5.06554	0.0244061
PP1B_HUMAN	Serine/threonine-protein phosphatase PP1-beta catalytic subunit OS=Homo sapiens GN=PPP1CB PE=1 SV=3	5	16	1.4108	-0.511905	5.52113	0.0187881
PP1R7_HUMAN	Protein phosphatase 1 regulatory subunit 7 OS=Homo sapiens GN=PPP1R7 PE=1 SV=1	1	2	0.475809	-0.0833333	0.259634	0.610371
PP2AA_HUMAN	Serine/threonine-protein phosphatase 2A catalytic subunit alpha isoform OS=Homo sapiens GN=PPP2CA PE=1 SV=1	1	2	0.475809	-0.0833333	0.259634	0.610371
PP2BA_HUMAN	Serine/threonine-protein phosphatase 2B catalytic subunit alpha isoform OS=Homo sapiens GN=PPP3CA PE=1 SV=1	0	1	0.793294	-0.25	0.898993	0.343052
PPAC_HUMAN	Low molecular weight phosphotyrosine protein phosphatase OS=Homo sapiens GN=ACP1 PE=1 SV=3	5	4	-0.306428	0.0833333	0.144571	0.703779
PPCE_HUMAN	Prolyl endopeptidase OS=Homo sapiens GN=PREP PE=1 SV=2	2	1	-0.585394	0.25	0.324743	0.568771
PPIA_HUMAN	Peptidyl-prolyl cis-trans isomerase A OS=Homo sapiens GN=PPIA PE=1 SV=2	45	40	-0.220423	0.0588235	0.513131	0.473787
PPIB_HUMAN	Peptidyl-prolyl cis-trans isomerase B OS=Homo sapiens GN=PPIB PE=1 SV=2	10	18	0.720795	-0.375	1.99026	0.158313
PPR1B_HUMAN	Protein phosphatase 1 regulatory subunit 1B OS=Homo sapiens GN=PPP1R1B PE=1 SV=2	1	0	-0.902873	0.25	0.949624	0.329815
PRAF3_HUMAN	PRA1 family protein 3 OS=Homo sapiens GN=ARL6IP5 PE=1 SV=1	4	4	-0.054801	0	0.00271551	0.958441
PRDX1_HUMAN	Peroxiredoxin-1 OS=Homo sapiens GN=PRDX1 PE=1 SV=1	48	47	-0.0846268	0.0105263	0.0825627	0.773854
PRDX2_HUMAN	Peroxiredoxin-2 OS=Homo sapiens GN=PRDX2 PE=1 SV=5	28	23	-0.325759	0.210784	0.693539	0.404963
PRDX3_HUMAN	Thioredoxin-dependent peroxide reductase, mitochondrial OS=Homo sapiens GN=PRDX3 PE=1 SV=3	16	11	-0.549082	0.287037	1.11125	0.291811
PRDX4_HUMAN	Peroxiredoxin-4 OS=Homo sapiens GN=PRDX4 PE=1 SV=1	2	0	-1.43348	0.25	2.27929	0.131112
PRDX5_HUMAN	Peroxiredoxin-5, mitochondrial OS=Homo sapiens GN=PRDX5 PE=1 SV=3	18	18	-0.0548472	0	0.0128168	0.909863
PRDX6_HUMAN	Peroxiredoxin-6 OS=Homo sapiens GN=PRDX6 PE=1 SV=3	17	15	-0.222471	0.0625	0.209507	0.647154
PRELP_HUMAN	Prolargin OS=Homo sapiens GN=PRELP PE=1 SV=1	1	8	1.98533	-0.416667	5.62388	0.0177174
PRKDC_HUMAN	DNA-dependent protein kinase catalytic subunit OS=Homo sapiens GN=PRKDC PE=1 SV=3	5	2	-0.998476	0.392857	1.34866	0.245512
PROF1_HUMAN	Profilin-1 OS=Homo sapiens GN=PFN1 PE=1 SV=2	40	29	-0.503318	0.15942	2.19245	0.138689
PRRC1_HUMAN	Protein PRRC1 OS=Homo sapiens GN=PRRC1 PE=1 SV=1	1	0	-0.902873	0.25	0.949624	0.329815
PRS10_HUMAN	26S protease regulatory subunit S10B OS=Homo sapiens GN=PSMC6 PE=1 SV=1	2	1	-0.585394	0.0833333	0.324743	0.568771
PRTN3_HUMAN	Myeloblastin OS=Homo sapiens GN=PRTN3 PE=1 SV=3	2	0	-1.43348	0.25	2.27929	0.131112
PSA_HUMAN	Puromycin-sensitive aminopeptidase OS=Homo sapiens GN=NPEPPS PE=1 SV=2	9	2	-1.71253	0.568182	4.86817	0.0273565
PSA2_HUMAN	Proteasome subunit alpha type-2 OS=Homo sapiens GN=PSMA2 PE=1 SV=2	8	11	0.350698	-0.263158	0.359336	0.548875
PSA4_HUMAN	Proteasome subunit alpha type-4 OS=Homo sapiens GN=PSMA4 PE=1 SV=1	8	5	-0.620667	0.173077	0.787236	0.374937
PSA6_HUMAN	Proteasome subunit alpha type-6 OS=Homo sapiens GN=PSMA6 PE=1 SV=1	6	4	-0.520642	0.4	0.459435	0.497888
PSA7L_HUMAN	Proteasome subunit alpha type-7-like OS=Homo sapiens GN=PSMA8 PE=1 SV=3	4	6	0.411033	-0.15	0.314714	0.574802
PSAL_HUMAN	Puromycin-sensitive aminopeptidase-like protein OS=Homo sapiens GN=NPEPPSL1 PE=2 SV=3	1	4	1.16786	-0.35	1.65044	0.198899
PSB1_HUMAN	Proteasome subunit beta type-1 OS=Homo sapiens GN=PSMB1 PE=1 SV=2	4	1	-1.27745	0.35	1.85762	0.172899
PSB10_HUMAN	Proteasome subunit beta type-10 OS=Homo sapiens GN=PSMB10 PE=1 SV=1	2	0	-1.43348	0.5	2.27929	0.131112
PSB2_HUMAN	Proteasome subunit beta type-2 OS=Homo sapiens GN=PSMB2 PE=1 SV=1	4	0	-2.12553	0.5	5.06554	0.0244061
PSB3_HUMAN	Proteasome subunit beta type-3 OS=Homo sapiens GN=PSMB3 PE=1 SV=2	7	2	-1.39919	0.472222	2.97076	0.084782
PSB6_HUMAN	Proteasome subunit beta type-6 OS=Homo sapiens GN=PSMB6 PE=1 SV=4	1	0	-0.902873	0.25	0.949624	0.329815
PSB9_HUMAN	Proteasome subunit beta type-9 OS=Homo sapiens GN=PSMB9 PE=1 SV=2	1	0	-0.902873	0.25	0.949624	0.329815
PSD12_HUMAN	26S proteasome non-ATPase regulatory subunit 12 OS=Homo sapiens GN=PSMD12 PE=1 SV=3	1	0	-0.902873	0.25	0.949624	0.329815
PSMD2_HUMAN	26S proteasome non-ATPase regulatory subunit 2 OS=Homo sapiens GN=PSMD2 PE=1 SV=3	5	5	-0.0548043	0.125	0.00343502	0.953264
PSME1_HUMAN	Proteasome activator complex subunit 1 OS=Homo sapiens GN=PSME1 PE=1 SV=1	29	34	0.166231	-0.0793651	0.228686	0.6325
PSME2_HUMAN	Proteasome activator complex subunit 2 OS=Homo sapiens GN=PSME2 PE=1 SV=3	8	12	0.463994	-0.3	0.644979	0.421914
PSPC1_HUMAN	Paraspeckle component 1 OS=Homo sapiens GN=PSPC1 PE=1 SV=1	2	2	-0.0547944	0	0.00128214	0.971436
PTAD1_HUMAN	Protein tyrosine phosphatase-like protein PTPLAD1 OS=Homo sapiens GN=PTPLAD1 PE=1 SV=2	1	0	-0.902873	0.25	0.949624	0.329815
PTBP1_HUMAN	Polypyrimidine tract-binding protein 1 OS=Homo sapiens GN=PTBP1 PE=1 SV=1	4	1	-1.27745	0.35	1.85762	0.172899
PTGIS_HUMAN	Prostacyclin synthase OS=Homo sapiens GN=PTGIS PE=1 SV=1	2	5	0.888878	-0.107143	1.13594	0.286511
PTMA_HUMAN	Prothymosin alpha OS=Homo sapiens GN=PTMA PE=1 SV=2	9	22	1.1279	-0.314516	5.0642	0.0244249
PUR9_HUMAN	Bifunctional purine biosynthesis protein PURH OS=Homo sapiens GN=ATIC PE=1 SV=3	0	4	2.01594	-0.5	4.79545	0.028535
PYGB_HUMAN	Glycogen phosphorylase, brain form OS=Homo sapiens GN=PYGB PE=1 SV=5	29	34	0.166231	0.0555556	0.228686	0.6325
QCR1_HUMAN	Cytochrome b-c1 complex subunit 1, mitochondrial OS=Homo sapiens GN=UQCRC1 PE=1 SV=3	27	13	-1.04336	0.35	5.48933	0.0191328
QCR2_HUMAN	Cytochrome b-c1 complex subunit 2, mitochondrial OS=Homo sapiens GN=UQCRC2 PE=1 SV=3	10	9	-0.189207	-0.0789474	0.0950393	0.757866
QCR6_HUMAN	Cytochrome b-c1 complex subunit 6, mitochondrial OS=Homo sapiens GN=UQCRH PE=1 SV=2	3	1	-0.972506	0.3125	0.999081	0.317533
QCR7_HUMAN	Cytochrome b-c1 complex subunit 7 OS=Homo sapiens GN=UQCRB PE=1 SV=2	3	1	-0.972506	0.125	0.999081	0.317533
QOR_HUMAN	Quinone oxidoreductase OS=Homo sapiens GN=CRYZ PE=1 SV=1	1	7	1.82019	-0.625	4.55335	0.0328544
R13AX_HUMAN	Putative 60S ribosomal protein L13a-like MGC87657 OS=Homo sapiens PE=5 SV=1	2	3	0.332314	-0.2	0.150179	0.698365
RAB10_HUMAN	Ras-related protein Rab-10 OS=Homo sapiens GN=RAB10 PE=1 SV=1	18	20	0.0879278	-0.171053	0.0425452	0.836584
RAB14_HUMAN	Ras-related protein Rab-14 OS=Homo sapiens GN=RAB14 PE=1 SV=4	2	10	1.7373	-0.375	5.3033	0.0212851
RAB1A_HUMAN	Ras-related protein Rab-1A OS=Homo sapiens GN=RAB1A PE=1 SV=3	14	0	-3.66484	0.75	19.2627	1.13909e-05
RAB1B_HUMAN	Ras-related protein Rab-1B OS=Homo sapiens GN=RAB1B PE=1 SV=1	9	23	1.18874	-0.46875	5.73272	0.0166517
RAB21_HUMAN	Ras-related protein Rab-21 OS=Homo sapiens GN=RAB21 PE=1 SV=3	0	3	1.711	-0.25	3.46801	0.0625666
RAB2A_HUMAN	Ras-related protein Rab-2A OS=Homo sapiens GN=RAB2A PE=1 SV=1	10	24	1.11273	-0.485294	5.34704	0.0207575
RAB2B_HUMAN	Ras-related protein Rab-2B OS=Homo sapiens GN=RAB2B PE=1 SV=1	2	0	-1.43348	0.25	2.27929	0.131112
RAB3D_HUMAN	Ras-related protein Rab-3D OS=Homo sapiens GN=RAB3D PE=1 SV=1	5	0	-2.37716	0.5	6.47604	0.0109339
RAB5A_HUMAN	Ras-related protein Rab-5A OS=Homo sapiens GN=RAB5A PE=1 SV=2	0	1	0.793294	-0.25	0.898993	0.343052
RAB5C_HUMAN	Ras-related protein Rab-5C OS=Homo sapiens GN=RAB5C PE=1 SV=2	11	4	-1.27781	0.416667	3.55138	0.0594959
RAB6A_HUMAN	Ras-related protein Rab-6A OS=Homo sapiens GN=RAB6A PE=1 SV=3	5	1	-1.52908	0.375	2.8297	0.0925358
RAB7A_HUMAN	Ras-related protein Rab-7a OS=Homo sapiens GN=RAB7A PE=1 SV=1	22	14	-0.663964	0.319444	2.08285	0.148962
RABP2_HUMAN	Cellular retinoic acid-binding protein 2 OS=Homo sapiens GN=CRABP2 PE=1 SV=2	2	0	-1.43348	0.25	2.27929	0.131112
RALYL_HUMAN	RNA-binding Raly-like protein OS=Homo sapiens GN=RALYL PE=1 SV=2	0	3	1.711	-0.5	3.46801	0.0625666
RAN_HUMAN	GTP-binding nuclear protein Ran OS=Homo sapiens GN=RAN PE=1 SV=3	2	2	-0.0547944	0.125	0.00128214	0.971436
RANG_HUMAN	Ran-specific GTPase-activating protein OS=Homo sapiens GN=RANBP1 PE=1 SV=1	1	0	-0.902873	0.25	0.949624	0.329815
RAP1A_HUMAN	Ras-related protein Rap-1A OS=Homo sapiens GN=RAP1A PE=1 SV=1	7	10	0.392904	-0.279412	0.412466	0.52072
RB11A_HUMAN	Ras-related protein Rab-11A OS=Homo sapiens GN=RAB11A PE=1 SV=3	13	16	0.22106	0.0344828	0.204081	0.651447
RB27B_HUMAN	Ras-related protein Rab-27B OS=Homo sapiens GN=RAB27B PE=1 SV=4	2	3	0.332314	-0.2	0.150179	0.698365
RBBP4_HUMAN	Histone-binding protein RBBP4 OS=Homo sapiens GN=RBBP4 PE=1 SV=3	9	10	0.0795688	-0.171053	0.0209877	0.884812
RBM3_HUMAN	Putative RNA-binding protein 3 OS=Homo sapiens GN=RBM3 PE=1 SV=1	2	6	1.10309	-0.25	1.82998	0.17613
RBP56_HUMAN	TATA-binding protein-associated factor 2N OS=Homo sapiens GN=TAF15 PE=1 SV=1	0	3	1.711	-0.5	3.46801	0.0625666
RCC1_HUMAN	Regulator of chromosome condensation OS=Homo sapiens GN=RCC1 PE=1 SV=1	0	2	1.32389	-0.25	2.15777	0.141851
RCL_HUMAN	Deoxyribonucleoside 5~-monophosphate N-glycosidase OS=Homo sapiens GN=RCL PE=1 SV=1	0	8	2.83342	-0.5	10.1562	0.00143817
RCN1_HUMAN	Reticulocalbin-1 OS=Homo sapiens GN=RCN1 PE=1 SV=1	0	1	0.793294	-0.25	0.898993	0.343052
RD21L_HUMAN	Double-strand-break repair protein rad21-like protein 1 OS=Homo sapiens GN=RAD21L1 PE=2 SV=3	1	0	-0.902873	0.25	0.949624	0.329815
RDH11_HUMAN	Retinol dehydrogenase 11 OS=Homo sapiens GN=RDH11 PE=1 SV=2	0	1	0.793294	-0.25	0.898993	0.343052
REG1A_HUMAN	Lithostathine-1-alpha OS=Homo sapiens GN=REG1A PE=1 SV=3	4	3	-0.359741	0.0357143	0.171624	0.678673
REG4_HUMAN	Regenerating islet-derived protein 4 OS=Homo sapiens GN=REG4 PE=1 SV=1	1	6	1.63369	-0.178571	3.52394	0.0604884
RETN_HUMAN	Resistin OS=Homo sapiens GN=RETN PE=2 SV=1	2	0	-1.43348	0.25	2.27929	0.131112
RHG01_HUMAN	Rho GTPase-activating protein 1 OS=Homo sapiens GN=ARHGAP1 PE=1 SV=1	1	8	1.98533	-0.638889	5.62388	0.0177174
RHG27_HUMAN	Rho GTPase-activating protein 27 OS=Homo sapiens GN=ARHGAP27 PE=2 SV=2	0	1	0.793294	-0.25	0.898993	0.343052
RHOB_HUMAN	Rho-related GTP-binding protein RhoB OS=Homo sapiens GN=RHOB PE=1 SV=1	8	9	0.0933697	0.0735294	0.0262498	0.871292
RINI_HUMAN	Ribonuclease inhibitor OS=Homo sapiens GN=RNH1 PE=1 SV=2	9	10	0.0795688	-0.157895	0.0209877	0.884812
RL11_HUMAN	60S ribosomal protein L11 OS=Homo sapiens GN=RPL11 PE=1 SV=2	4	6	0.411033	-0.05	0.314714	0.574802
RL12_HUMAN	60S ribosomal protein L12 OS=Homo sapiens GN=RPL12 PE=1 SV=1	1	1	-0.0547911	0	0.000576902	0.980838
RL13_HUMAN	60S ribosomal protein L13 OS=Homo sapiens GN=RPL13 PE=1 SV=4	4	6	0.411033	-0.15	0.314714	0.574802
RL14_HUMAN	60S ribosomal protein L14 OS=Homo sapiens GN=RPL14 PE=1 SV=4	3	0	-1.82059	0.25	3.66333	0.0556222
RL15_HUMAN	60S ribosomal protein L15 OS=Homo sapiens GN=RPL15 PE=1 SV=2	5	6	0.159406	0.0454545	0.0545599	0.815311
RL18_HUMAN	60S ribosomal protein L18 OS=Homo sapiens GN=RPL18 PE=1 SV=2	7	5	-0.455519	0.375	0.398707	0.527758
RL18A_HUMAN	60S ribosomal protein L18a OS=Homo sapiens GN=RPL18A PE=1 SV=2	2	2	-0.0547944	0	0.00128214	0.971436
RL19_HUMAN	60S ribosomal protein L19 OS=Homo sapiens GN=RPL19 PE=1 SV=1	6	7	0.131691	-0.0769231	0.0421046	0.83742
RL1D1_HUMAN	Ribosomal L1 domain-containing protein 1 OS=Homo sapiens GN=RSL1D1 PE=1 SV=3	1	1	-0.0547911	0	0.000576902	0.980838
RL21_HUMAN	60S ribosomal protein L21 OS=Homo sapiens GN=RPL21 PE=1 SV=2	5	0	-2.37716	0.5	6.47604	0.0109339
RL22_HUMAN	60S ribosomal protein L22 OS=Homo sapiens GN=RPL22 PE=1 SV=2	8	2	-1.56434	0.75	3.89279	0.0484937
RL23_HUMAN	60S ribosomal protein L23 OS=Homo sapiens GN=RPL23 PE=1 SV=1	1	1	-0.0547911	0	0.000576902	0.980838
RL23A_HUMAN	60S ribosomal protein L23a OS=Homo sapiens GN=RPL23A PE=1 SV=1	1	2	0.475809	-0.25	0.259634	0.610371
RL24_HUMAN	60S ribosomal protein L24 OS=Homo sapiens GN=RPL24 PE=1 SV=1	10	12	0.181417	0.0454545	0.111583	0.738349
RL27A_HUMAN	60S ribosomal protein L27a OS=Homo sapiens GN=RPL27A PE=1 SV=2	4	4	-0.054801	-0.125	0.00271551	0.958441
RL29_HUMAN	60S ribosomal protein L29 OS=Homo sapiens GN=RPL29 PE=1 SV=2	1	3	0.862917	-0.3125	0.864036	0.352612
RL3_HUMAN	60S ribosomal protein L3 OS=Homo sapiens GN=RPL3 PE=1 SV=2	1	0	-0.902873	0.25	0.949624	0.329815
RL30_HUMAN	60S ribosomal protein L30 OS=Homo sapiens GN=RPL30 PE=1 SV=2	2	2	-0.0547944	0.125	0.00128214	0.971436
RL31_HUMAN	60S ribosomal protein L31 OS=Homo sapiens GN=RPL31 PE=1 SV=1	10	11	0.0681212	-0.047619	0.0168401	0.896749
RL35_HUMAN	60S ribosomal protein L35 OS=Homo sapiens GN=RPL35 PE=1 SV=2	1	0	-0.902873	0.25	0.949624	0.329815
RL36_HUMAN	60S ribosomal protein L36 OS=Homo sapiens GN=RPL36 PE=1 SV=3	2	1	-0.585394	0.0833333	0.324743	0.568771
RL4_HUMAN	60S ribosomal protein L4 OS=Homo sapiens GN=RPL4 PE=1 SV=5	3	5	0.501766	-0.28125	0.406928	0.523533
RL6_HUMAN	60S ribosomal protein L6 OS=Homo sapiens GN=RPL6 PE=1 SV=3	7	6	-0.241309	0.173077	0.115276	0.734215
RL7_HUMAN	60S ribosomal protein L7 OS=Homo sapiens GN=RPL7 PE=1 SV=1	4	4	-0.054801	0	0.00271551	0.958441
RL7A_HUMAN	60S ribosomal protein L7a OS=Homo sapiens GN=RPL7A PE=1 SV=2	5	8	0.511049	-0.326923	0.56772	0.451166
RL8_HUMAN	60S ribosomal protein L8 OS=Homo sapiens GN=RPL8 PE=1 SV=2	13	6	-1.03034	0.368421	2.84026	0.0919291
RL9_HUMAN	60S ribosomal protein L9 OS=Homo sapiens GN=RPL9 PE=1 SV=1	1	0	-0.902873	0.25	0.949624	0.329815
RLA0L_HUMAN	60S acidic ribosomal protein P0-like OS=Homo sapiens PE=1 SV=1	10	12	0.181417	0.181818	0.111583	0.738349
RLA1_HUMAN	60S acidic ribosomal protein P1 OS=Homo sapiens GN=RPLP1 PE=1 SV=1	3	3	-0.0547977	0	0.00199733	0.964353
RLA2_HUMAN	60S acidic ribosomal protein P2 OS=Homo sapiens GN=RPLP2 PE=1 SV=1	12	13	0.0502274	0.09	0.0108377	0.917087
RN123_HUMAN	E3 ubiquitin-protein ligase RNF123 OS=Homo sapiens GN=RNF123 PE=1 SV=1	1	0	-0.902873	0.25	0.949624	0.329815
RNT2_HUMAN	Ribonuclease T2 OS=Homo sapiens GN=RNASET2 PE=1 SV=2	0	1	0.793294	-0.25	0.898993	0.343052
ROA0_HUMAN	Heterogeneous nuclear ribonucleoprotein A0 OS=Homo sapiens GN=HNRNPA0 PE=1 SV=1	1	2	0.475809	-0.25	0.259634	0.610371
ROA1_HUMAN	Heterogeneous nuclear ribonucleoprotein A1 OS=Homo sapiens GN=HNRNPA1 PE=1 SV=4	43	36	-0.303965	0.0886076	0.911811	0.339634
ROA2_HUMAN	Heterogeneous nuclear ribonucleoproteins A2/B1 OS=Homo sapiens GN=HNRNPA2B1 PE=1 SV=2	56	63	0.112046	-0.0588235	0.188944	0.663797
ROA3_HUMAN	Heterogeneous nuclear ribonucleoprotein A3 OS=Homo sapiens GN=HNRNPA3 PE=1 SV=2	32	40	0.256829	-0.111111	0.609947	0.434808
ROAA_HUMAN	Heterogeneous nuclear ribonucleoprotein A/B OS=Homo sapiens GN=HNRNPAB PE=1 SV=2	7	3	-1.01208	0.55	1.71587	0.190225
RP1_HUMAN	Oxygen-regulated protein 1 OS=Homo sapiens GN=RP1 PE=1 SV=1	0	1	0.793294	-0.25	0.898993	0.343052
RPAP3_HUMAN	RNA polymerase II-associated protein 3 OS=Homo sapiens GN=RPAP3 PE=1 SV=2	1	1	-0.0547911	0	0.000576902	0.980838
RPN1_HUMAN	Dolichyl-diphosphooligosaccharide--protein glycosyltransferase subunit 1 OS=Homo sapiens GN=RPN1 PE=1 SV=1	20	17	-0.274676	0.0810811	0.36625	0.545056
RPN2_HUMAN	Dolichyl-diphosphooligosaccharide--protein glycosyltransferase subunit 2 OS=Homo sapiens GN=RPN2 PE=1 SV=3	12	23	0.818103	-0.314286	3.07062	0.0797193
RRAS_HUMAN	Ras-related protein R-Ras OS=Homo sapiens GN=RRAS PE=1 SV=1	1	0	-0.902873	0.25	0.949624	0.329815
RRBP1_HUMAN	Ribosome-binding protein 1 OS=Homo sapiens GN=RRBP1 PE=1 SV=4	16	17	0.0265448	-0.030303	0.00416885	0.948519
RS10_HUMAN	40S ribosomal protein S10 OS=Homo sapiens GN=RPS10 PE=1 SV=1	1	2	0.475809	-0.0833333	0.259634	0.610371
RS10L_HUMAN	Putative 40S ribosomal protein S10-like protein OS=Homo sapiens GN=RPS10P5 PE=5 SV=1	3	6	0.715976	-0.333333	0.861083	0.353436
RS13_HUMAN	40S ribosomal protein S13 OS=Homo sapiens GN=RPS13 PE=1 SV=2	9	8	-0.203001	0.0441176	0.100074	0.751741
RS14_HUMAN	40S ribosomal protein S14 OS=Homo sapiens GN=RPS14 PE=1 SV=3	2	8	1.45473	-0.55	3.45863	0.0629225
RS15A_HUMAN	40S ribosomal protein S15a OS=Homo sapiens GN=RPS15A PE=1 SV=2	2	2	-0.0547944	0	0.00128214	0.971436
RS16_HUMAN	40S ribosomal protein S16 OS=Homo sapiens GN=RPS16 PE=1 SV=2	6	1	-1.74329	0.607143	3.87848	0.0489089
RS18_HUMAN	40S ribosomal protein S18 OS=Homo sapiens GN=RPS18 PE=1 SV=3	14	10	-0.494059	0.166667	0.813989	0.366944
RS19_HUMAN	40S ribosomal protein S19 OS=Homo sapiens GN=RPS19 PE=1 SV=2	5	6	0.159406	-0.0454545	0.0545599	0.815311
RS2_HUMAN	40S ribosomal protein S2 OS=Homo sapiens GN=RPS2 PE=1 SV=2	3	9	1.2158	-0.4375	2.80021	0.0942517
RS20_HUMAN	40S ribosomal protein S20 OS=Homo sapiens GN=RPS20 PE=1 SV=1	5	2	-0.998476	0.464286	1.34866	0.245512
RS21_HUMAN	40S ribosomal protein S21 OS=Homo sapiens GN=RPS21 PE=1 SV=1	9	6	-0.554644	0.05	0.700378	0.402657
RS23_HUMAN	40S ribosomal protein S23 OS=Homo sapiens GN=RPS23 PE=1 SV=3	2	1	-0.585394	0.0833333	0.324743	0.568771
RS24_HUMAN	40S ribosomal protein S24 OS=Homo sapiens GN=RPS24 PE=1 SV=1	3	0	-1.82059	0.75	3.66333	0.0556222
RS25_HUMAN	40S ribosomal protein S25 OS=Homo sapiens GN=RPS25 PE=1 SV=1	5	1	-1.52908	0.375	2.8297	0.0925358
RS26L_HUMAN	Putative 40S ribosomal protein S26-like 1 OS=Homo sapiens GN=RPS26P11 PE=5 SV=1	3	0	-1.82059	0.5	3.66333	0.0556222
RS28_HUMAN	40S ribosomal protein S28 OS=Homo sapiens GN=RPS28 PE=1 SV=1	5	4	-0.306428	-0.0555556	0.144571	0.703779
RS3_HUMAN	40S ribosomal protein S3 OS=Homo sapiens GN=RPS3 PE=1 SV=2	34	27	-0.37487	0.114754	1.086	0.29736
RS3A_HUMAN	40S ribosomal protein S3a OS=Homo sapiens GN=RPS3A PE=1 SV=2	15	10	-0.585778	0.3	1.18292	0.276763
RS4X_HUMAN	40S ribosomal protein S4, X isoform OS=Homo sapiens GN=RPS4X PE=1 SV=2	2	2	-0.0547944	-0.125	0.00128214	0.971436
RS5_HUMAN	40S ribosomal protein S5 OS=Homo sapiens GN=RPS5 PE=1 SV=4	8	9	0.0933697	-0.0441176	0.0262498	0.871292
RS6_HUMAN	40S ribosomal protein S6 OS=Homo sapiens GN=RPS6 PE=1 SV=1	14	9	-0.628446	0.315217	1.2672	0.260293
RS8_HUMAN	40S ribosomal protein S8 OS=Homo sapiens GN=RPS8 PE=1 SV=2	5	13	1.13491	-0.444444	3.29581	0.0694569
RS9_HUMAN	40S ribosomal protein S9 OS=Homo sapiens GN=RPS9 PE=1 SV=3	12	9	-0.425452	0.142857	0.539057	0.462824
RSMB_HUMAN	Small nuclear ribonucleoprotein-associated proteins B and B~ OS=Homo sapiens GN=SNRPB PE=1 SV=2	1	0	-0.902873	0.25	0.949624	0.329815
RSSA_HUMAN	40S ribosomal protein SA OS=Homo sapiens GN=RPSA PE=1 SV=4	15	16	0.0314046	-0.0322581	0.00538095	0.941524
RUVB1_HUMAN	RuvB-like 1 OS=Homo sapiens GN=RUVBL1 PE=1 SV=1	0	1	0.793294	-0.25	0.898993	0.343052
RUXE_HUMAN	Small nuclear ribonucleoprotein E OS=Homo sapiens GN=SNRPE PE=1 SV=1	2	12	1.97354	-0.607143	7.29241	0.00692466
RUXF_HUMAN	Small nuclear ribonucleoprotein F OS=Homo sapiens GN=SNRPF PE=1 SV=1	5	0	-2.37716	0.5	6.47604	0.0109339
RUXGL_HUMAN	Small nuclear ribonucleoprotein G-like protein OS=Homo sapiens PE=3 SV=2	5	6	0.159406	-0.181818	0.0545599	0.815311
S100P_HUMAN	Protein S100-P OS=Homo sapiens GN=S100P PE=1 SV=2	24	22	-0.17409	0.0434783	0.177843	0.673233
S10A4_HUMAN	Protein S100-A4 OS=Homo sapiens GN=S100A4 PE=1 SV=1	8	7	-0.219959	0.15	0.106598	0.744051
S10A6_HUMAN	Protein S100-A6 OS=Homo sapiens GN=S100A6 PE=1 SV=1	16	23	0.437145	-0.179487	0.999812	0.317356
S10A7_HUMAN	Protein S100-A7 OS=Homo sapiens GN=S100A7 PE=1 SV=4	6	0	-2.59137	0.25	7.89103	0.00496807
S10A8_HUMAN	Protein S100-A8 OS=Homo sapiens GN=S100A8 PE=1 SV=1	17	1	-3.07611	0.694444	17.3687	3.07859e-05
S10A9_HUMAN	Protein S100-A9 OS=Homo sapiens GN=S100A9 PE=1 SV=1	25	7	-1.72626	0.476562	11.2703	0.000787586
S10AB_HUMAN	Protein S100-A11 OS=Homo sapiens GN=S100A11 PE=1 SV=2	16	31	0.849142	-0.319149	4.27972	0.0385697
S10AD_HUMAN	Protein S100-A13 OS=Homo sapiens GN=S100A13 PE=1 SV=1	0	1	0.793294	-0.25	0.898993	0.343052
S10AG_HUMAN	Protein S100-A16 OS=Homo sapiens GN=S100A16 PE=1 SV=1	2	4	0.637254	0	0.55928	0.454551
SAHH_HUMAN	Adenosylhomocysteinase OS=Homo sapiens GN=AHCY PE=1 SV=4	9	4	-1.02048	0.538462	2.08858	0.148404
SAMP_HUMAN	Serum amyloid P-component OS=Homo sapiens GN=APCS PE=1 SV=2	2	0	-1.43348	0.25	2.27929	0.131112
SAP_HUMAN	Proactivator polypeptide OS=Homo sapiens GN=PSAP PE=1 SV=2	5	0	-2.37716	0.5	6.47604	0.0109339
SBP1_HUMAN	Selenium-binding protein 1 OS=Homo sapiens GN=SELENBP1 PE=1 SV=2	2	7	1.28959	-0.527778	2.61087	0.106133
SC22B_HUMAN	Vesicle-trafficking protein SEC22b OS=Homo sapiens GN=SEC22B PE=1 SV=3	8	3	-1.17723	0.522727	2.44191	0.118132
SC23B_HUMAN	Protein transport protein Sec23B OS=Homo sapiens GN=SEC23B PE=1 SV=2	5	5	-0.0548043	-0.125	0.00343502	0.953264
SC31A_HUMAN	Protein transport protein Sec31A OS=Homo sapiens GN=SEC31A PE=1 SV=3	1	0	-0.902873	0.25	0.949624	0.329815
SC61B_HUMAN	Protein transport protein Sec61 subunit beta OS=Homo sapiens GN=SEC61B PE=1 SV=2	2	0	-1.43348	0.25	2.27929	0.131112
SCMC1_HUMAN	Calcium-binding mitochondrial carrier protein SCaMC-1 OS=Homo sapiens GN=SLC25A24 PE=1 SV=2	15	15	-0.0548373	-0.25	0.0106495	0.917807
SCOT1_HUMAN	Succinyl-CoA:3-ketoacid-coenzyme A transferase 1, mitochondrial OS=Homo sapiens GN=OXCT1 PE=1 SV=1	1	0	-0.902873	0.25	0.949624	0.329815
SCPDH_HUMAN	Probable saccharopine dehydrogenase OS=Homo sapiens GN=SCCPDH PE=1 SV=1	2	8	1.45473	-0.35	3.45863	0.0629225
SCRB2_HUMAN	Lysosome membrane protein 2 OS=Homo sapiens GN=SCARB2 PE=1 SV=2	2	1	-0.585394	0.0833333	0.324743	0.568771
SCRN1_HUMAN	Secernin-1 OS=Homo sapiens GN=SCRN1 PE=1 SV=2	0	1	0.793294	-0.25	0.898993	0.343052
SEP13_HUMAN	Septin-13 OS=Homo sapiens GN=SEPT13 PE=2 SV=2	1	0	-0.902873	0.25	0.949624	0.329815
SEPT2_HUMAN	Septin-2 OS=Homo sapiens GN=SEPT2 PE=1 SV=1	13	13	-0.0548307	0	0.00920523	0.923565
SEPT7_HUMAN	Septin-7 OS=Homo sapiens GN=SEPT7 PE=1 SV=2	1	4	1.16786	-0.35	1.65044	0.198899
SEPT9_HUMAN	Septin-9 OS=Homo sapiens GN=SEPT9 PE=1 SV=2	4	9	0.91086	-0.365385	1.72272	0.189343
SERPH_HUMAN	Serpin H1 OS=Homo sapiens GN=SERPINH1 PE=1 SV=2	10	4	-1.15487	0.214286	2.79095	0.094798
SET_HUMAN	Protein SET OS=Homo sapiens GN=SET PE=1 SV=3	12	9	-0.425452	0.107143	0.539057	0.462824
SF13A_HUMAN	Splicing factor, arginine/serine-rich 13A OS=Homo sapiens GN=SFRS13A PE=1 SV=1	2	0	-1.43348	0.25	2.27929	0.131112
SF3B3_HUMAN	Splicing factor 3B subunit 3 OS=Homo sapiens GN=SF3B3 PE=1 SV=4	3	0	-1.82059	0.5	3.66333	0.0556222
SFPQ_HUMAN	Splicing factor, proline- and glutamine-rich OS=Homo sapiens GN=SFPQ PE=1 SV=2	22	16	-0.486007	0.263158	1.17876	0.277608
SFR2B_HUMAN	Splicing factor, arginine/serine-rich 2B OS=Homo sapiens GN=SFRS2B PE=1 SV=1	5	4	-0.306428	0.0833333	0.144571	0.703779
SFRS1_HUMAN	Splicing factor, arginine/serine-rich 1 OS=Homo sapiens GN=SFRS1 PE=1 SV=2	6	4	-0.520642	0.15	0.459435	0.497888
SFRS3_HUMAN	Splicing factor, arginine/serine-rich 3 OS=Homo sapiens GN=SFRS3 PE=1 SV=1	5	4	-0.306428	0.0833333	0.144571	0.703779
SFRS4_HUMAN	Splicing factor, arginine/serine-rich 4 OS=Homo sapiens GN=SFRS4 PE=1 SV=2	8	9	0.0933697	-0.176471	0.0262498	0.871292
SFRS6_HUMAN	Splicing factor, arginine/serine-rich 6 OS=Homo sapiens GN=SFRS6 PE=1 SV=2	4	0	-2.12553	0.25	5.06554	0.0244061
SFXN1_HUMAN	Sideroflexin-1 OS=Homo sapiens GN=SFXN1 PE=1 SV=4	1	0	-0.902873	0.25	0.949624	0.329815
SFXN3_HUMAN	Sideroflexin-3 OS=Homo sapiens GN=SFXN3 PE=2 SV=1	2	2	-0.0547944	-0.125	0.00128214	0.971436
SH3G1_HUMAN	Endophilin-A2 OS=Homo sapiens GN=SH3GL1 PE=1 SV=1	0	1	0.793294	-0.25	0.898993	0.343052
SH3L1_HUMAN	SH3 domain-binding glutamic acid-rich-like protein OS=Homo sapiens GN=SH3BGRL PE=1 SV=1	1	0	-0.902873	0.25	0.949624	0.329815
SH3L3_HUMAN	SH3 domain-binding glutamic acid-rich-like protein 3 OS=Homo sapiens GN=SH3BGRL3 PE=1 SV=1	7	8	0.110334	-0.3	0.0330588	0.855723
SHLB1_HUMAN	Endophilin-B1 OS=Homo sapiens GN=SH3GLB1 PE=1 SV=1	0	1	0.793294	-0.25	0.898993	0.343052
SIAS_HUMAN	Sialic acid synthase OS=Homo sapiens GN=NANS PE=1 SV=2	0	1	0.793294	-0.25	0.898993	0.343052
SLIK1_HUMAN	SLIT and NTRK-like protein 1 OS=Homo sapiens GN=SLITRK1 PE=1 SV=2	0	2	1.32389	-0.25	2.15777	0.141851
SMD1_HUMAN	Small nuclear ribonucleoprotein Sm D1 OS=Homo sapiens GN=SNRPD1 PE=1 SV=1	1	0	-0.902873	0.25	0.949624	0.329815
SMD3_HUMAN	Small nuclear ribonucleoprotein Sm D3 OS=Homo sapiens GN=SNRPD3 PE=1 SV=1	6	8	0.296835	-0.464286	0.208428	0.648003
SND1_HUMAN	Staphylococcal nuclease domain-containing protein 1 OS=Homo sapiens GN=SND1 PE=1 SV=1	0	1	0.793294	-0.25	0.898993	0.343052
SODC_HUMAN	Superoxide dismutase [Cu-Zn] OS=Homo sapiens GN=SOD1 PE=1 SV=2	9	12	0.315807	0	0.316345	0.573813
SODM_HUMAN	Superoxide dismutase [Mn], mitochondrial OS=Homo sapiens GN=SOD2 PE=1 SV=2	7	4	-0.707143	0.136364	0.905666	0.341267
SORCN_HUMAN	Sorcin OS=Homo sapiens GN=SRI PE=1 SV=1	3	5	0.501766	-0.21875	0.406928	0.523533
SPB3_HUMAN	Serpin B3 OS=Homo sapiens GN=SERPINB3 PE=1 SV=2	0	21	4.10081	-0.25	27.6757	1.43452e-07
SPB6_HUMAN	Serpin B6 OS=Homo sapiens GN=SERPINB6 PE=1 SV=3	10	15	0.47612	-0.3	0.810299	0.368032
SPB9_HUMAN	Serpin B9 OS=Homo sapiens GN=SERPINB9 PE=1 SV=1	0	2	1.32389	-0.25	2.15777	0.141851
SPEB_HUMAN	Agmatinase, mitochondrial OS=Homo sapiens GN=AGMAT PE=1 SV=2	3	0	-1.82059	0.25	3.66333	0.0556222
SPRE_HUMAN	Sepiapterin reductase OS=Homo sapiens GN=SPR PE=1 SV=1	15	20	0.332612	-0.142857	0.532418	0.465592
SPTA1_HUMAN	Spectrin alpha chain, erythrocyte OS=Homo sapiens GN=SPTA1 PE=1 SV=4	1	0	-0.902873	0.25	0.949624	0.329815
SPTA2_HUMAN	Spectrin alpha chain, brain OS=Homo sapiens GN=SPTAN1 PE=1 SV=3	55	91	0.661806	-0.246575	7.66146	0.00564129
SPTB2_HUMAN	Spectrin beta chain, brain 1 OS=Homo sapiens GN=SPTBN1 PE=1 SV=2	61	78	0.294802	-0.122302	1.4897	0.222263
SQRD_HUMAN	Sulfide:quinone oxidoreductase, mitochondrial OS=Homo sapiens GN=SQRDL PE=1 SV=1	6	8	0.296835	-0.214286	0.208428	0.648003
SRC_HUMAN	Proto-oncogene tyrosine-protein kinase Src OS=Homo sapiens GN=SRC PE=1 SV=3	2	3	0.332314	-0.1	0.150179	0.698365
SRC8_HUMAN	Src substrate cortactin OS=Homo sapiens GN=CTTN PE=1 SV=2	9	6	-0.554644	0.05	0.700378	0.402657
SRP14_HUMAN	Signal recognition particle 14 kDa protein OS=Homo sapiens GN=SRP14 PE=1 SV=2	6	3	-0.825581	0.333333	1.07702	0.299366
SSBP_HUMAN	Single-stranded DNA-binding protein, mitochondrial OS=Homo sapiens GN=SSBP1 PE=1 SV=1	11	14	0.261459	-0.09	0.251114	0.616292
SSRD_HUMAN	Translocon-associated protein subunit delta OS=Homo sapiens GN=SSR4 PE=1 SV=1	6	5	-0.269018	0.204545	0.127238	0.721314
ST1A3_HUMAN	Sulfotransferase 1A3/1A4 OS=Homo sapiens GN=SULT1A3 PE=1 SV=1	4	0	-2.12553	0.5	5.06554	0.0244061
ST1B1_HUMAN	Sulfotransferase family cytosolic 1B member 1 OS=Homo sapiens GN=SULT1B1 PE=1 SV=2	2	7	1.28959	-0.138889	2.61087	0.106133
STAT1_HUMAN	Signal transducer and activator of transcription 1-alpha/beta OS=Homo sapiens GN=STAT1 PE=1 SV=2	3	3	-0.0547977	0.125	0.00199733	0.964353
STML2_HUMAN	Stomatin-like protein 2 OS=Homo sapiens GN=STOML2 PE=1 SV=1	9	1	-2.24313	0.425	7.3053	0.00687515
STT3A_HUMAN	Dolichyl-diphosphooligosaccharide--protein glycosyltransferase subunit STT3A OS=Homo sapiens GN=STT3A PE=1 SV=2	3	5	0.501766	-0.125	0.406928	0.523533
STT3B_HUMAN	Dolichyl-diphosphooligosaccharide--protein glycosyltransferase subunit STT3B OS=Homo sapiens GN=STT3B PE=1 SV=1	1	0	-0.902873	0.25	0.949624	0.329815
SUCA_HUMAN	Succinyl-CoA ligase [GDP-forming] subunit alpha, mitochondrial OS=Homo sapiens GN=SUCLG1 PE=1 SV=4	1	0	-0.902873	0.25	0.949624	0.329815
SUCB2_HUMAN	Succinyl-CoA ligase [GDP-forming] subunit beta, mitochondrial OS=Homo sapiens GN=SUCLG2 PE=1 SV=2	8	8	-0.0548142	-0.125	0.00559702	0.940363
SUMO2_HUMAN	Small ubiquitin-related modifier 2 OS=Homo sapiens GN=SUMO2 PE=1 SV=1	2	1	-0.585394	0.0833333	0.324743	0.568771
SURF4_HUMAN	Surfeit locus protein 4 OS=Homo sapiens GN=SURF4 PE=1 SV=3	3	0	-1.82059	0.25	3.66333	0.0556222
SUV42_HUMAN	Histone-lysine N-methyltransferase SUV420H2 OS=Homo sapiens GN=SUV420H2 PE=2 SV=1	1	0	-0.902873	0.25	0.949624	0.329815
SYDC_HUMAN	Aspartyl-tRNA synthetase, cytoplasmic OS=Homo sapiens GN=DARS PE=1 SV=2	0	2	1.32389	-0.5	2.15777	0.141851
SYEP_HUMAN	Bifunctional aminoacyl-tRNA synthetase OS=Homo sapiens GN=EPRS PE=1 SV=4	4	2	-0.746849	0.416667	0.69953	0.402942
SYFA_HUMAN	Phenylalanyl-tRNA synthetase alpha chain OS=Homo sapiens GN=FARSA PE=1 SV=3	2	3	0.332314	-0.05	0.150179	0.698365
SYFB_HUMAN	Phenylalanyl-tRNA synthetase beta chain OS=Homo sapiens GN=FARSB PE=1 SV=2	1	0	-0.902873	0.25	0.949624	0.329815
SYIM_HUMAN	Isoleucyl-tRNA synthetase, mitochondrial OS=Homo sapiens GN=IARS2 PE=1 SV=2	3	0	-1.82059	0.25	3.66333	0.0556222
SYK_HUMAN	Lysyl-tRNA synthetase OS=Homo sapiens GN=KARS PE=1 SV=3	1	0	-0.902873	0.25	0.949624	0.329815
SYLC_HUMAN	Leucyl-tRNA synthetase, cytoplasmic OS=Homo sapiens GN=LARS PE=1 SV=2	3	1	-0.972506	0.3125	0.999081	0.317533
SYRC_HUMAN	Arginyl-tRNA synthetase, cytoplasmic OS=Homo sapiens GN=RARS PE=1 SV=2	2	0	-1.43348	0.5	2.27929	0.131112
SYSM_HUMAN	Seryl-tRNA synthetase, mitochondrial OS=Homo sapiens GN=SARS2 PE=1 SV=1	3	1	-0.972506	0.3125	0.999081	0.317533
SYTC_HUMAN	Threonyl-tRNA synthetase, cytoplasmic OS=Homo sapiens GN=TARS PE=1 SV=3	2	1	-0.585394	0.0833333	0.324743	0.568771
SYUG_HUMAN	Gamma-synuclein OS=Homo sapiens GN=SNCG PE=1 SV=2	0	1	0.793294	-0.25	0.898993	0.343052
SYVC_HUMAN	Valyl-tRNA synthetase OS=Homo sapiens GN=VARS PE=1 SV=4	2	1	-0.585394	0.0833333	0.324743	0.568771
SYWM_HUMAN	Tryptophanyl-tRNA synthetase, mitochondrial OS=Homo sapiens GN=WARS2 PE=1 SV=1	1	0	-0.902873	0.25	0.949624	0.329815
TACD2_HUMAN	Tumor-associated calcium signal transducer 2 OS=Homo sapiens GN=TACSTD2 PE=1 SV=3	1	4	1.16786	-0.35	1.65044	0.198899
TADBP_HUMAN	TAR DNA-binding protein 43 OS=Homo sapiens GN=TARDBP PE=1 SV=1	1	0	-0.902873	0.25	0.949624	0.329815
TAGL_HUMAN	Transgelin OS=Homo sapiens GN=TAGLN PE=1 SV=4	31	35	0.114133	-0.0606061	0.11382	0.735836
TAGL2_HUMAN	Transgelin-2 OS=Homo sapiens GN=TAGLN2 PE=1 SV=3	97	86	-0.227354	0.0601093	1.14856	0.283852
TAK1L_HUMAN	TAK1-like protein OS=Homo sapiens GN=TAK1L PE=1 SV=1	1	0	-0.902873	0.25	0.949624	0.329815
TALDO_HUMAN	Transaldolase OS=Homo sapiens GN=TALDO1 PE=1 SV=2	5	30	2.26926	-0.75	18.6269	1.58959e-05
TAOK3_HUMAN	Serine/threonine-protein kinase TAO3 OS=Homo sapiens GN=TAOK3 PE=1 SV=2	0	4	2.01594	-0.5	4.79545	0.028535
TAP1_HUMAN	Antigen peptide transporter 1 OS=Homo sapiens GN=TAP1 PE=1 SV=2	4	0	-2.12553	0.25	5.06554	0.0244061
TB182_HUMAN	182 kDa tankyrase-1-binding protein OS=Homo sapiens GN=TNKS1BP1 PE=1 SV=3	0	2	1.32389	-0.5	2.15777	0.141851
TBA1A_HUMAN	Tubulin alpha-1A chain OS=Homo sapiens GN=TUBA1A PE=1 SV=1	60	49	-0.341513	0.162844	1.56702	0.21064
TBA1B_HUMAN	Tubulin alpha-1B chain OS=Homo sapiens GN=TUBA1B PE=1 SV=1	81	142	0.750623	-0.36435	14.729	0.000124123
TBA1C_HUMAN	Tubulin alpha-1C chain OS=Homo sapiens GN=TUBA1C PE=1 SV=1	61	0	-5.69827	0.5	86.3114	1.53722e-20
TBA4A_HUMAN	Tubulin alpha-4A chain OS=Homo sapiens GN=TUBA4A PE=1 SV=1	60	59	-0.0788205	0.130252	0.0892368	0.76515
TBAL3_HUMAN	Tubulin alpha chain-like 3 OS=Homo sapiens GN=TUBAL3 PE=1 SV=2	22	19	-0.254425	0.189024	0.344654	0.557155
TBB2A_HUMAN	Tubulin beta-2A chain OS=Homo sapiens GN=TUBB2A PE=1 SV=1	60	42	-0.558534	0.191176	3.90641	0.0481023
TBB2B_HUMAN	Tubulin beta-2B chain OS=Homo sapiens GN=TUBB2B PE=1 SV=1	38	0	-5.03085	0.25	53.4773	2.61601e-13
TBB2C_HUMAN	Tubulin beta-2C chain OS=Homo sapiens GN=TUBB2C PE=1 SV=1	158	154	-0.0923579	0.0128205	0.318181	0.572703
TBB3_HUMAN	Tubulin beta-3 chain OS=Homo sapiens GN=TUBB3 PE=1 SV=2	21	0	-4.21045	0.25	29.2347	6.41204e-08
TBB5_HUMAN	Tubulin beta chain OS=Homo sapiens GN=TUBB PE=1 SV=2	149	160	0.0475964	-0.0355987	0.0859806	0.769351
TBCA_HUMAN	Tubulin-specific chaperone A OS=Homo sapiens GN=TBCA PE=1 SV=3	0	1	0.793294	-0.25	0.898993	0.343052
TCF20_HUMAN	Transcription factor 20 OS=Homo sapiens GN=TCF20 PE=1 SV=3	0	1	0.793294	-0.25	0.898993	0.343052
TCP4_HUMAN	Activated RNA polymerase II transcriptional coactivator p15 OS=Homo sapiens GN=SUB1 PE=1 SV=3	2	5	0.888878	-0.392857	1.13594	0.286511
TCPA_HUMAN	T-complex protein 1 subunit alpha OS=Homo sapiens GN=TCP1 PE=1 SV=1	4	0	-2.12553	0.5	5.06554	0.0244061
TCPB_HUMAN	T-complex protein 1 subunit beta OS=Homo sapiens GN=CCT2 PE=1 SV=4	8	10	0.227756	-0.222222	0.149152	0.699347
TCPD_HUMAN	T-complex protein 1 subunit delta OS=Homo sapiens GN=CCT4 PE=1 SV=4	2	2	-0.0547944	0	0.00128214	0.971436
TCPE_HUMAN	T-complex protein 1 subunit epsilon OS=Homo sapiens GN=CCT5 PE=1 SV=1	4	5	0.196823	0.0555556	0.072593	0.787598
TCPG_HUMAN	T-complex protein 1 subunit gamma OS=Homo sapiens GN=CCT3 PE=1 SV=4	25	10	-1.27854	0.5	7.12923	0.00758371
TCPH_HUMAN	T-complex protein 1 subunit eta OS=Homo sapiens GN=CCT7 PE=1 SV=2	5	3	-0.611368	0.125	0.549937	0.458343
TCPQ_HUMAN	T-complex protein 1 subunit theta OS=Homo sapiens GN=CCT8 PE=1 SV=4	4	8	0.762676	-0.333333	1.16353	0.280735
TCPZ_HUMAN	T-complex protein 1 subunit zeta OS=Homo sapiens GN=CCT6A PE=1 SV=3	2	5	0.888878	-0.285714	1.13594	0.286511
TCTP_HUMAN	Translationally-controlled tumor protein OS=Homo sapiens GN=TPT1 PE=1 SV=1	1	1	-0.0547911	0	0.000576902	0.980838
TEBP_HUMAN	Prostaglandin E synthase 3 OS=Homo sapiens GN=PTGES3 PE=1 SV=1	1	1	-0.0547911	0	0.000576902	0.980838
TECR_HUMAN	Trans-2,3-enoyl-CoA reductase OS=Homo sapiens GN=TECR PE=1 SV=1	1	1	-0.0547911	0	0.000576902	0.980838
TERA_HUMAN	Transitional endoplasmic reticulum ATPase OS=Homo sapiens GN=VCP PE=1 SV=4	52	19	-1.45264	0.464789	17.1381	3.47575e-05
TFF2_HUMAN	Trefoil factor 2 OS=Homo sapiens GN=TFF2 PE=1 SV=2	3	4	0.250142	-0.0357143	0.100717	0.750971
TFF3_HUMAN	Trefoil factor 3 OS=Homo sapiens GN=TFF3 PE=1 SV=1	0	1	0.793294	-0.25	0.898993	0.343052
TGM2_HUMAN	Protein-glutamine gamma-glutamyltransferase 2 OS=Homo sapiens GN=TGM2 PE=1 SV=2	16	15	-0.141083	-0.225806	0.0802022	0.777024
THIL_HUMAN	Acetyl-CoA acetyltransferase, mitochondrial OS=Homo sapiens GN=ACAT1 PE=1 SV=1	4	0	-2.12553	0.5	5.06554	0.0244061
THIM_HUMAN	3-ketoacyl-CoA thiolase, mitochondrial OS=Homo sapiens GN=ACAA2 PE=1 SV=2	4	1	-1.27745	0.35	1.85762	0.172899
THIO_HUMAN	Thioredoxin OS=Homo sapiens GN=TXN PE=1 SV=3	4	10	1.04525	-0.5	2.35074	0.125223
THTM_HUMAN	3-mercaptopyruvate sulfurtransferase OS=Homo sapiens GN=MPST PE=1 SV=3	11	9	-0.312152	0.325	0.276752	0.598838
THTR_HUMAN	Thiosulfate sulfurtransferase OS=Homo sapiens GN=TST PE=1 SV=4	13	7	-0.843838	0.225	2.01396	0.155858
TIM13_HUMAN	Mitochondrial import inner membrane translocase subunit Tim13 OS=Homo sapiens GN=TIMM13 PE=1 SV=1	1	0	-0.902873	0.25	0.949624	0.329815
TIM50_HUMAN	Mitochondrial import inner membrane translocase subunit TIM50 OS=Homo sapiens GN=TIMM50 PE=1 SV=2	4	6	0.411033	-0.05	0.314714	0.574802
TITIN_HUMAN	Titin OS=Homo sapiens GN=TTN PE=1 SV=2	2	0	-1.43348	0.25	2.27929	0.131112
TKT_HUMAN	Transketolase OS=Homo sapiens GN=TKT PE=1 SV=3	22	41	0.808482	-0.301587	5.0906	0.0240558
TLN1_HUMAN	Talin-1 OS=Homo sapiens GN=TLN1 PE=1 SV=3	15	2	-2.37787	0.632353	11.421	0.000726196
TM109_HUMAN	Transmembrane protein 109 OS=Homo sapiens GN=TMEM109 PE=1 SV=1	1	2	0.475809	-0.25	0.259634	0.610371
TM63A_HUMAN	Transmembrane protein 63A OS=Homo sapiens GN=TMEM63A PE=1 SV=3	1	6	1.63369	-0.607143	3.52394	0.0604884
TM9S2_HUMAN	Transmembrane 9 superfamily member 2 OS=Homo sapiens GN=TM9SF2 PE=1 SV=1	1	0	-0.902873	0.25	0.949624	0.329815
TMBI1_HUMAN	Transmembrane BAX inhibitor motif-containing protein 1 OS=Homo sapiens GN=TMBIM1 PE=1 SV=2	0	3	1.711	-0.25	3.46801	0.0625666
TMED2_HUMAN	Transmembrane emp24 domain-containing protein 2 OS=Homo sapiens GN=TMED2 PE=1 SV=1	3	1	-0.972506	0.3125	0.999081	0.317533
TMED9_HUMAN	Transmembrane emp24 domain-containing protein 9 OS=Homo sapiens GN=TMED9 PE=1 SV=2	1	1	-0.0547911	0	0.000576902	0.980838
TMEDA_HUMAN	Transmembrane emp24 domain-containing protein 10 OS=Homo sapiens GN=TMED10 PE=1 SV=2	9	5	-0.768854	0.375	1.27103	0.259573
TMM43_HUMAN	Transmembrane protein 43 OS=Homo sapiens GN=TMEM43 PE=1 SV=1	0	2	1.32389	-0.25	2.15777	0.141851
TOIP1_HUMAN	Torsin-1A-interacting protein 1 OS=Homo sapiens GN=TOR1AIP1 PE=1 SV=2	2	1	-0.585394	0.0833333	0.324743	0.568771
TOLIP_HUMAN	Toll-interacting protein OS=Homo sapiens GN=TOLLIP PE=1 SV=1	2	0	-1.43348	0.25	2.27929	0.131112
TOM20_HUMAN	Mitochondrial import receptor subunit TOM20 homolog OS=Homo sapiens GN=TOMM20 PE=1 SV=1	2	1	-0.585394	0.25	0.324743	0.568771
TOM22_HUMAN	Mitochondrial import receptor subunit TOM22 homolog OS=Homo sapiens GN=TOMM22 PE=1 SV=3	0	1	0.793294	-0.25	0.898993	0.343052
TOM70_HUMAN	Mitochondrial import receptor subunit TOM70 OS=Homo sapiens GN=TOMM70A PE=1 SV=1	1	2	0.475809	-0.0833333	0.259634	0.610371
TPD52_HUMAN	Tumor protein D52 OS=Homo sapiens GN=TPD52 PE=1 SV=2	1	3	0.862917	-0.3125	0.864036	0.352612
TPD54_HUMAN	Tumor protein D54 OS=Homo sapiens GN=TPD52L2 PE=1 SV=2	12	11	-0.168123	-0.0869565	0.0879142	0.766846
TPIS_HUMAN	Triosephosphate isomerase OS=Homo sapiens GN=TPI1 PE=1 SV=2	51	91	0.768584	-0.28169	9.96058	0.00159927
TPM1_HUMAN	Tropomyosin alpha-1 chain OS=Homo sapiens GN=TPM1 PE=1 SV=2	53	48	-0.19489	0.049505	0.473041	0.491592
TPM2_HUMAN	Tropomyosin beta chain OS=Homo sapiens GN=TPM2 PE=1 SV=1	10	0	-3.2256	0.25	13.5706	0.000229755
TPM3_HUMAN	Tropomyosin alpha-3 chain OS=Homo sapiens GN=TPM3 PE=1 SV=1	48	33	-0.580247	0.287037	3.38014	0.0659863
TPM3L_HUMAN	Putative tropomyosin alpha-3 chain-like protein OS=Homo sapiens PE=5 SV=2	2	9	1.60291	-0.727273	4.35943	0.0368047
TPM4_HUMAN	Tropomyosin alpha-4 chain OS=Homo sapiens GN=TPM4 PE=1 SV=3	50	59	0.179225	-0.197248	0.440886	0.506695
TPP1_HUMAN	Tripeptidyl-peptidase 1 OS=Homo sapiens GN=TPP1 PE=1 SV=2	6	3	-0.825581	0.166667	1.07702	0.299366
TRA2B_HUMAN	Transformer-2 protein homolog beta OS=Homo sapiens GN=TRA2B PE=1 SV=1	3	3	-0.0547977	0	0.00199733	0.964353
TRAP1_HUMAN	Heat shock protein 75 kDa, mitochondrial OS=Homo sapiens GN=TRAP1 PE=1 SV=3	14	10	-0.494059	0.1875	0.813989	0.366944
TRFE_HUMAN	Serotransferrin OS=Homo sapiens GN=TF PE=1 SV=2	44	30	-0.59019	0.290541	3.20854	0.073255
TRFL_HUMAN	Lactotransferrin OS=Homo sapiens GN=LTF PE=1 SV=6	35	0	-4.91587	0.5	49.1974	2.31463e-12
TRI26_HUMAN	Tripartite motif-containing protein 26 OS=Homo sapiens GN=TRIM26 PE=2 SV=1	0	1	0.793294	-0.25	0.898993	0.343052
TRI29_HUMAN	Tripartite motif-containing protein 29 OS=Homo sapiens GN=TRIM29 PE=1 SV=2	0	1	0.793294	-0.25	0.898993	0.343052
TRNP1_HUMAN	TMF-regulated nuclear protein 1 OS=Homo sapiens GN=TRNP1 PE=2 SV=2	1	0	-0.902873	0.25	0.949624	0.329815
TRY1_HUMAN	Trypsin-1 OS=Homo sapiens GN=PRSS1 PE=1 SV=1	6	12	0.815643	-0.416667	1.7692	0.183481
TRY3_HUMAN	Trypsin-3 OS=Homo sapiens GN=PRSS3 PE=1 SV=2	0	9	2.9816	-0.25	11.5012	0.000695524
TSN1_HUMAN	Tetraspanin-1 OS=Homo sapiens GN=TSPAN1 PE=1 SV=2	1	0	-0.902873	0.25	0.949624	0.329815
TSN8_HUMAN	Tetraspanin-8 OS=Homo sapiens GN=TSPAN8 PE=1 SV=1	9	10	0.0795688	-0.0526316	0.0209877	0.884812
TSP1_HUMAN	Thrombospondin-1 OS=Homo sapiens GN=THBS1 PE=1 SV=2	5	0	-2.37716	0.5	6.47604	0.0109339
TTC12_HUMAN	Tetratricopeptide repeat protein 12 OS=Homo sapiens GN=TTC12 PE=2 SV=1	0	1	0.793294	-0.25	0.898993	0.343052
TTHY_HUMAN	Transthyretin OS=Homo sapiens GN=TTR PE=1 SV=1	2	6	1.10309	-0.5	1.82998	0.17613
TTL12_HUMAN	Tubulin--tyrosine ligase-like protein 12 OS=Homo sapiens GN=TTLL12 PE=1 SV=2	2	0	-1.43348	0.25	2.27929	0.131112
TXD17_HUMAN	Thioredoxin domain-containing protein 17 OS=Homo sapiens GN=TXNDC17 PE=1 SV=1	0	2	1.32389	-0.5	2.15777	0.141851
TXND5_HUMAN	Thioredoxin domain-containing protein 5 OS=Homo sapiens GN=TXNDC5 PE=1 SV=2	0	1	0.793294	-0.25	0.898993	0.343052
TYPH_HUMAN	Thymidine phosphorylase OS=Homo sapiens GN=TYMP PE=1 SV=2	5	2	-0.998476	0.464286	1.34866	0.245512
U520_HUMAN	U5 small nuclear ribonucleoprotein 200 kDa helicase OS=Homo sapiens GN=SNRNP200 PE=1 SV=2	0	1	0.793294	-0.25	0.898993	0.343052
UAP56_HUMAN	Spliceosome RNA helicase BAT1 OS=Homo sapiens GN=BAT1 PE=1 SV=1	4	8	0.762676	-0.25	1.16353	0.280735
UB2L3_HUMAN	Ubiquitin-conjugating enzyme E2 L3 OS=Homo sapiens GN=UBE2L3 PE=1 SV=1	2	0	-1.43348	0.25	2.27929	0.131112
UB2V1_HUMAN	Ubiquitin-conjugating enzyme E2 variant 1 OS=Homo sapiens GN=UBE2V1 PE=1 SV=2	1	2	0.475809	-0.25	0.259634	0.610371
UBA1_HUMAN	Ubiquitin-like modifier-activating enzyme 1 OS=Homo sapiens GN=UBA1 PE=1 SV=3	26	22	-0.28424	0.197917	0.498476	0.480171
UBE2K_HUMAN	Ubiquitin-conjugating enzyme E2 K OS=Homo sapiens GN=UBE2K PE=1 SV=3	1	0	-0.902873	0.25	0.949624	0.329815
UBE2N_HUMAN	Ubiquitin-conjugating enzyme E2 N OS=Homo sapiens GN=UBE2N PE=1 SV=1	4	8	0.762676	-0.333333	1.16353	0.280735
UBFL3_HUMAN	Putative upstream-binding factor 1-like protein 3/5 OS=Homo sapiens GN=UBTFL3 PE=5 SV=1	0	1	0.793294	-0.25	0.898993	0.343052
UBIQ_HUMAN	Ubiquitin OS=Homo sapiens GN=RPS27A PE=1 SV=1	31	29	-0.147425	0.0333333	0.163208	0.68622
UBP5_HUMAN	Ubiquitin carboxyl-terminal hydrolase 5 OS=Homo sapiens GN=USP5 PE=1 SV=2	3	4	0.250142	-0.0714286	0.100717	0.750971
UCRIL_HUMAN	Cytochrome b-c1 complex subunit Rieske-like protein 1 OS=Homo sapiens GN=UQCRFSL1 PE=2 SV=1	3	1	-0.972506	0.3125	0.999081	0.317533
UCRP_HUMAN	Interferon-induced 17 kDa protein OS=Homo sapiens GN=ISG15 PE=1 SV=5	0	3	1.711	-0.25	3.46801	0.0625666
UGDH_HUMAN	UDP-glucose 6-dehydrogenase OS=Homo sapiens GN=UGDH PE=1 SV=1	11	13	0.163527	0.0520833	0.0975939	0.754736
UGGG1_HUMAN	UDP-glucose:glycoprotein glucosyltransferase 1 OS=Homo sapiens GN=UGGT1 PE=1 SV=3	4	0	-2.12553	0.25	5.06554	0.0244061
URP2_HUMAN	Fermitin family homolog 3 OS=Homo sapiens GN=FERMT3 PE=1 SV=1	3	4	0.250142	-0.0714286	0.100717	0.750971
VAPA_HUMAN	Vesicle-associated membrane protein-associated protein A OS=Homo sapiens GN=VAPA PE=1 SV=3	0	1	0.793294	-0.25	0.898993	0.343052
VASP_HUMAN	Vasodilator-stimulated phosphoprotein OS=Homo sapiens GN=VASP PE=1 SV=3	1	15	2.79885	-0.453125	13.7492	0.000208907
VAT1_HUMAN	Synaptic vesicle membrane protein VAT-1 homolog OS=Homo sapiens GN=VAT1 PE=1 SV=2	0	2	1.32389	-0.5	2.15777	0.141851
VATA_HUMAN	V-type proton ATPase catalytic subunit A OS=Homo sapiens GN=ATP6V1A PE=1 SV=2	3	0	-1.82059	0.25	3.66333	0.0556222
VATB2_HUMAN	V-type proton ATPase subunit B, brain isoform OS=Homo sapiens GN=ATP6V1B2 PE=1 SV=3	1	0	-0.902873	0.25	0.949624	0.329815
VDAC1_HUMAN	Voltage-dependent anion-selective channel protein 1 OS=Homo sapiens GN=VDAC1 PE=1 SV=2	27	28	-0.00460589	-0.0181818	3.54205e-05	0.995251
VDAC2_HUMAN	Voltage-dependent anion-selective channel protein 2 OS=Homo sapiens GN=VDAC2 PE=1 SV=2	2	7	1.28959	-0.277778	2.61087	0.106133
VIGLN_HUMAN	Vigilin OS=Homo sapiens GN=HDLBP PE=1 SV=2	3	1	-0.972506	0.125	0.999081	0.317533
VILI_HUMAN	Villin-1 OS=Homo sapiens GN=VIL1 PE=1 SV=4	10	3	-1.45981	0.134615	4.09121	0.0431068
VILL_HUMAN	Villin-like protein OS=Homo sapiens GN=VILL PE=2 SV=3	1	3	0.862917	-0.3125	0.864036	0.352612
VIME_HUMAN	Vimentin OS=Homo sapiens GN=VIM PE=1 SV=4	123	92	-0.471925	0.144186	5.76413	0.0163566
VINC_HUMAN	Vinculin OS=Homo sapiens GN=VCL PE=1 SV=4	54	52	-0.10833	0.0188679	0.151687	0.696928
VPP3_HUMAN	V-type proton ATPase 116 kDa subunit a isoform 3 OS=Homo sapiens GN=TCIRG1 PE=1 SV=3	1	0	-0.902873	0.25	0.949624	0.329815
VPS35_HUMAN	Vacuolar protein sorting-associated protein 35 OS=Homo sapiens GN=VPS35 PE=1 SV=2	0	5	2.26757	-0.75	6.13074	0.0132852
VW5B1_HUMAN	von Willebrand factor A domain-containing protein 5B1 OS=Homo sapiens GN=VWA5B1 PE=1 SV=2	0	1	0.793294	-0.25	0.898993	0.343052
WDR1_HUMAN	WD repeat-containing protein 1 OS=Homo sapiens GN=WDR1 PE=1 SV=4	0	2	1.32389	-0.5	2.15777	0.141851
XPO1_HUMAN	Exportin-1 OS=Homo sapiens GN=XPO1 PE=1 SV=1	0	2	1.32389	-0.25	2.15777	0.141851
YBOX1_HUMAN	Nuclease-sensitive element-binding protein 1 OS=Homo sapiens GN=YBX1 PE=1 SV=3	0	4	2.01594	-0.25	4.79545	0.028535
ZMYM2_HUMAN	Zinc finger MYM-type protein 2 OS=Homo sapiens GN=ZMYM2 PE=1 SV=1	1	0	-0.902873	0.25	0.949624	0.329815
